# Supplementary material for: High-Resolution Functional Mapping of the Venezuelan Equine Encephalitis Virus Genome by Insertional Mutagenesis and Massively Parallel Sequencing
Source: PLoS Pathog. 2010 Oct 14;6(10):e1001146. doi: 10.1371/journal.ppat.1001146 (PMC2954836; doi:10.1371/journal.ppat.1001146)
Supplement: Data Set S1 — Compiled sequencing data. Sequence reads obtained from GS-FLX sequencing were processed as described in the text. Columns F-H indicate the raw number of sequence reads detected at each nucleotide position in the VEEV genome. Columns I-K show the number of insertions per nucleotide position normalized to 100000 reads per sample. (2.36 MB XLS) [file ppat.1001146.s007.xls]

## Sheet: Sheet1
	Genome position information				Number of insertions per position (Raw data)			Number of insertions per position (Normalized data)
Gene	nt posn	nt	AA	VEEV nt posn	IVX raw	30 degree raw	40 degree raw	IVX norm	30 degree norm	40 degree norm
5' RACE Adapter	1	G			0	0	0	0	0	0
	2	C			0	0	0	0	0	0
	3	T			0	0	0	0	0	0
	4	G			0	0	0	0	0	0
	5	A			0	0	0	0	0	0
	6	T			0	0	0	0	0	0
	7	G			0	0	0	0	0	0
	8	G			0	0	0	0	0	0
	9	C			0	0	0	0	0	0
	10	G			0	0	0	0	0	0
	11	A			0	0	0	0	0	0
	12	T			0	0	0	0	0	0
	13	G			0	0	0	0	0	0
	14	A			0	0	0	0	0	0
	15	A			0	0	0	0	0	0
	16	T			0	0	0	0	0	0
	17	G			0	0	0	0	0	0
	18	A			0	0	0	0	0	0
	19	A			0	0	0	0	0	0
	20	C			0	0	0	0	0	0
	21	A			0	0	0	0	0	0
	22	C			0	0	0	0	0	0
	23	T			0	0	0	0	0	0
	24	G			0	0	0	0	0	0
	25	C			0	0	0	0	0	0
	26	G			0	0	0	0	0	0
	27	T			0	0	0	0	0	0
	28	T			0	0	0	0	0	0
	29	T			0	0	0	0	0	0
	30	G			0	0	0	0	0	0
	31	C			0	0	0	0	0	0
	32	T			0	0	0	0	0	0
	33	G			0	0	0	0	0	0
	34	G			0	0	0	0	0	0
	35	C			0	0	0	0	0	0
	36	T			0	0	0	0	0	0
	37	T			0	0	0	0	0	0
	38	T			0	0	0	0	0	0
	39	G			0	0	0	0	0	0
	40	A			0	0	0	0	0	0
	41	T			0	0	0	0	0	0
	42	G			0	0	0	0	0	0
	43	A			0	0	0	0	0	0
	44	A			0	0	0	0	0	0
	45	A			1	0	0	0.9111	0	0
	46	G			0	0	0	0	0	0
5' UTR	47	a		1	4	0	0	3.6444	0	0
	48	t		2	0	0	0	0	0	0
	49	g		3	0	0	0	0	0	0
	50	g		4	0	0	0	0	0	0
	51	g		5	1	0	0	0.9111	0	0
	52	c		6	5	0	0	4.5555	0	0
	53	g		7	0	0	0	0	0	0
	54	g		8	4	0	0	3.6444	0	0
	55	c		9	7	0	0	6.3777	0	0
	56	g		10	0	0	0	0	0	0
	57	c		11	0	0	0	0	0	0
	58	a		12	2	0	0	1.8222	0	0
	59	t		13	0	0	0	0	0	0
	60	g		14	2	0	0	1.8222	0	0
	61	a		15	0	0	0	0	0	0
	62	g		16	6	0	0	5.4666	0	0
	63	a		17	2	0	0	1.8222	0	0
	64	g		18	0	0	0	0	0	0
	65	a		19	2	0	0	1.8222	0	0
	66	a		20	0	0	0	0	0	0
	67	g		21	1	0	0	0.9111	0	0
	68	c		22	0	0	0	0	0	0
	69	c		23	0	0	0	0	0	0
	70	c		24	0	0	0	0	0	0
	71	a		25	1	0	0	0.9111	0	0
	72	g		26	21	0	0	19.1331	0	0
	73	a		27	4	0	0	3.6444	0	0
	74	c		28	5	0	0	4.5555	0	0
	75	c		29	0	0	0	0	0	0
	76	a		30	0	0	0	0	0	0
	77	a		31	1	0	0	0.9111	0	0
	78	t		32	1	0	0	0.9111	0	0
	79	t		33	0	0	0	0	0	0
	80	a		34	0	0	0	0	0	0
	81	c		35	0	0	1	0	0	0.5964
	82	c		36	0	0	0	0	0	0
	83	t		37	0	0	0	0	0	0
	84	a		38	3	0	0	2.7333	0	0
	85	c		39	0	0	0	0	0	0
	86	c		40	1	0	0	0.9111	0	0
	87	c		41	1	0	0	0.9111	0	0
	88	a		42	0	0	0	0	0	0
	89	a		43	1	0	1	0.9111	0	0.5964
	90	a		44	0	0	0	0	0	0
nsP1 nsP1 nsP1 nsP1 nsP1 nsP1 nsP1 nsP1 nsP1 nsP1 nsP1 nsP1 nsP1 nsP1 nsP1 nsP1 nsP1 nsP1 nsP1 nsP1 nsP1 nsP1 nsP1 nsP1 nsP1 nsP1 nsP1 nsP1 nsP1	91	a		45	0	0	0	0	0	0
	92	t	M	46	0	0	0	0	0	0
	93	g		47	0	0	0	0	0	0
	94	g		48	0	0	0	0	0	0
	95	a	E	49	8	0	3	7.2888	0	1.7892
	96	g		50	0	0	0	0	0	0
	97	a		51	0	0	0	0	0	0
	98	a	K	52	0	0	0	0	0	0
	99	a		53	0	0	0	0	0	0
	100	g		54	0	0	0	0	0	0
	101	t	V	55	0	0	0	0	0	0
	102	t		56	0	0	0	0	0	0
	103	c		57	0	0	0	0	0	0
	104	a	H	58	0	0	0	0	0	0
	105	c		59	1	0	0	0.9111	0	0
	106	g		60	0	0	0	0	0	0
	107	t	V	61	0	1	0	0	1.4173	0
	108	t		62	0	0	0	0	0	0
	109	g		63	0	0	0	0	0	0
	110	a	D	64	0	0	0	0	0	0
	111	c		65	3	0	0	2.7333	0	0
	112	a		66	0	0	0	0	0	0
	113	t	I	67	1	0	0	0.9111	0	0
	114	c		68	0	0	0	0	0	0
	115	g		69	0	0	0	0	0	0
	116	a	E	70	8	0	0	7.2888	0	0
	117	g		71	2	0	0	1.8222	0	0
	118	g		72	0	0	0	0	0	0
	119	a	E	73	2	0	0	1.8222	0	0
	120	a		74	2	0	0	1.8222	0	0
	121	g		75	0	0	0	0	0	0
	122	a	D	76	0	0	0	0	0	0
	123	c		77	4	0	0	3.6444	0	0
	124	a		78	0	0	0	0	0	0
	125	g	S	79	0	0	0	0	0	0
	126	c		80	4	0	0	3.6444	0	0
	127	c		81	0	0	0	0	0	0
	128	c	P	82	0	0	0	0	0	0
	129	a		83	0	0	0	0	0	0
	130	t		84	2	0	0	1.8222	0	0
	131	t	F	85	0	0	0	0	0	0
	132	c		86	3	0	0	2.7333	0	0
	133	c		87	0	0	0	0	0	0
	134	t	L	88	0	0	0	0	0	0
	135	c		89	0	0	0	0	0	0
	136	a		90	0	0	0	0	0	0
	137	g	R	91	8	0	0	7.2888	0	0
	138	a		92	7	0	0	6.3777	0	0
	139	g		93	1	0	0	0.9111	0	0
	140	c	A	94	0	0	0	0	0	0
	141	t		95	0	0	0	0	0	0
	142	t		96	0	0	0	0	0	0
	143	t	L	97	0	0	0	0	0	0
	144	g		98	0	0	0	0	0	0
	145	c		99	1	0	0	0.9111	0	0
	146	a	Q	100	0	0	0	0	0	0
	147	g		101	0	0	0	0	0	0
	148	c		102	13	0	0	11.8443	0	0
	149	g	R	103	0	0	0	0	0	0
	150	g		104	2	0	0	1.8222	0	0
	151	a		105	9	0	0	8.1999	0	0
	152	g	S	106	0	0	0	0	0	0
	153	c		107	0	0	0	0	0	0
	154	t		108	0	0	0	0	0	0
	155	t	F	109	0	0	0	0	0	0
	156	c		110	0	0	0	0	0	0
	157	c		111	0	0	0	0	0	0
	158	c	P	112	0	0	0	0	0	0
	159	g		113	2	0	0	1.8222	0	0
	160	c		114	4	0	0	3.6444	0	0
	161	a	Q	115	19	0	0	17.3109	0	0
	162	g		116	2	0	0	1.8222	0	0
	163	t		117	0	0	0	0	0	0
	164	t	F	118	1	0	0	0.9111	0	0
	165	t		119	0	0	0	0	0	0
	166	g		120	0	0	0	0	0	0
	167	a	E	121	0	0	0	0	0	0
	168	g		122	5	0	0	4.5555	0	0
	169	g		123	0	0	0	0	0	0
	170	t	V	124	1	0	0	0.9111	0	0
	171	a		125	3	0	0	2.7333	0	0
	172	g		126	0	0	0	0	0	0
	173	a	E	127	10	0	0	9.111	0	0
	174	a		128	2	0	0	1.8222	0	0
	175	g		129	0	0	0	0	0	0
	176	c	A	130	0	0	0	0	0	0
	177	c		131	1	0	0	0.9111	0	0
	178	a		132	1	0	0	0.9111	0	0
	179	a	K	133	19	0	0	17.3109	0	0
	180	g		134	2	0	0	1.8222	0	0
	181	c		135	0	0	0	0	0	0
	182	a	Q	136	0	0	0	0	0	0
	183	g		137	16	0	0	14.5776	0	0
	184	g		138	0	0	0	0	0	0
	185	t	V	139	13	0	0	11.8443	0	0
	186	c		140	1	0	0	0.9111	0	0
	187	a		141	0	0	0	0	0	0
	188	c	T	142	4	0	0	3.6444	0	0
	189	t		143	0	0	0	0	0	0
	190	g		144	6	0	0	5.4666	0	0
	191	a	D	145	5	0	0	4.5555	0	0
	192	t		146	34	0	0	30.9774	0	0
	193	a		147	0	0	0	0	0	0
	194	a	N	148	0	0	0	0	0	0
	195	t		149	1	0	0	0.9111	0	0
	196	g		150	0	0	0	0	0	0
	197	a	D	151	0	0	0	0	0	0
	198	c		152	10	0	0	9.111	0	0
	199	c		153	0	0	1	0	0	0.5964
	200	a	H	154	5	0	0	4.5555	0	0
	201	t		155	61	0	0	55.5771	0	0
	202	g		156	2	0	0	1.8222	0	0
	203	c	A	157	3	0	0	2.7333	0	0
	204	t		158	14	0	0	12.7554	0	0
	205	a		159	0	0	0	0	0	0
	206	a	N	160	6	0	0	5.4666	0	0
	207	t		161	30	0	0	27.333	0	0
	208	g		162	0	0	0	0	0	0
	209	c	A	163	0	0	0	0	0	0
	210	c		164	2	0	0	1.8222	0	0
	211	a		165	0	0	0	0	0	0
	212	g	R	166	107	0	0	97.4877	0	0
	213	a		167	18	0	0	16.3998	0	0
	214	g		168	35	0	0	31.8885	0	0
	215	c	A	169	5	0	0	4.5555	0	0
	216	g		170	2	0	0	1.8222	0	0
	217	t		171	0	0	0	0	0	0
	218	t	F	172	2	0	0	1.8222	0	0
	219	t		173	0	0	0	0	0	0
	220	t		174	0	0	0	0	0	0
	221	c	S	175	0	0	0	0	0	0
	222	g		176	0	0	0	0	0	0
	223	c		177	2	0	0	1.8222	0	0
	224	a	H	178	3	0	0	2.7333	0	0
	225	t		179	7	0	0	6.3777	0	0
	226	c		180	5	0	0	4.5555	0	0
	227	t	L	181	0	0	0	0	0	0
	228	g		182	7	0	0	6.3777	0	0
	229	g		183	0	0	0	0	0	0
	230	c	A	184	22	0	0	20.0442	0	0
	231	t		185	0	0	0	0	0	0
	232	t		186	3	0	0	2.7333	0	0
	233	c	S	187	8	0	0	7.2888	0	0
	234	a		188	0	0	0	0	0	0
	235	a		189	5	0	0	4.5555	0	0
	236	a	K	190	2	0	0	1.8222	0	0
	237	a		191	0	0	0	0	0	0
	238	c		192	0	0	0	0	0	0
	239	t	L	193	0	0	0	0	0	0
	240	g		194	0	0	0	0	0	0
	241	a		195	1	0	0	0.9111	0	0
	242	t	I	196	4	0	0	3.6444	0	0
	243	c		197	0	0	0	0	0	0
	244	g		198	0	0	0	0	0	0
	245	a	E	199	0	0	0	0	0	0
	246	a		200	6	0	0	5.4666	0	0
	247	a		201	0	0	0	0	0	0
	248	c	T	202	0	0	0	0	0	0
	249	g		203	0	0	0	0	0	0
	250	g		204	6	0	0	5.4666	0	0
	251	a	E	205	28	0	0	25.5108	0	0
	252	g		206	11	0	0	10.0221	0	0
	253	g		207	3	0	0	2.7333	0	0
	254	t	V	208	2	0	0	1.8222	0	0
	255	g		209	0	0	0	0	0	0
	256	g		210	0	0	0	0	0	0
	257	a	D	211	6	0	0	5.4666	0	0
	258	c		212	1	0	0	0.9111	0	0
	259	c		213	0	0	0	0	0	0
	260	c	P	214	0	0	0	0	0	0
	261	a		215	0	0	0	0	0	0
	262	t		216	69	0	0	62.8659	0	0
	263	c	S	217	0	0	0	0	0	0
	264	c		218	0	0	0	0	0	0
	265	g		219	3	0	0	2.7333	0	0
	266	a	D	220	13	0	0	11.8443	0	0
	267	c		221	29	0	0	26.4219	0	0
	268	a		222	0	0	0	0	0	0
	269	c	T	223	1	0	0	0.9111	0	0
	270	g		224	0	0	0	0	0	0
	271	a		225	1	0	0	0.9111	0	0
	272	t	I	226	3	0	0	2.7333	0	0
	273	c		227	0	0	0	0	0	0
	274	c		228	0	0	0	0	0	0
	275	t	L	229	1	0	0	0.9111	0	0
	276	t		230	7	0	0	6.3777	0	0
	277	g		231	3	0	0	2.7333	0	0
	278	a	D	232	5	0	0	4.5555	0	0
	279	c		233	26	0	0	23.6886	0	0
	280	a		234	0	0	0	0	0	0
	281	t	I	235	4	0	0	3.6444	0	0
	282	t		236	2	0	0	1.8222	0	0
	283	g		237	0	0	0	0	0	0
	284	g	G	238	1	0	0	0.9111	0	0
	285	a		239	21	0	0	19.1331	0	0
	286	a		240	0	0	0	0	0	0
	287	g	S	241	2	1	1	1.8222	1.4173	0.5964
	288	t		242	0	0	0	0	0	0
	289	g		243	0	0	0	0	0	0
	290	c	A	244	0	0	0	0	0	0
	291	g		245	3	0	0	2.7333	0	0
	292	c		246	0	0	0	0	0	0
	293	c	P	247	3	0	0	2.7333	0	0
	294	c		248	1	0	0	0.9111	0	0
	295	g		249	12	0	0	10.9332	0	0
	296	c	A	250	23	0	0	20.9553	0	0
	297	c		251	2	0	0	1.8222	0	0
	298	c		252	1	0	0	0.9111	0	0
	299	g	R	253	9	0	0	8.1999	0	0
	300	c		254	96	0	0	87.4656	0	0
	301	a		255	44	0	0	40.0884	0	0
	302	g	R	256	24	0	0	21.8664	0	0
	303	a		257	0	0	0	0	0	0
	304	a		258	7	0	0	6.3777	0	0
	305	t	M	259	0	0	0	0	0	0
	306	g		260	0	0	0	0	0	0
	307	t		261	0	0	0	0	0	0
	308	a	Y	262	5	0	0	4.5555	0	0
	309	t		263	0	0	0	0	0	0
	310	t		264	1	0	0	0.9111	0	0
	311	c	S	265	1	0	0	0.9111	0	0
	312	t		266	0	0	0	0	0	0
	313	a		267	14	0	0	12.7554	0	0
	314	a	K	268	0	0	0	0	0	0
	315	g		269	52	6	0	47.3772	8.5038	0
	316	c		270	11	0	0	10.0221	0	0
	317	a	H	271	11	0	0	10.0221	0	0
	318	c		272	8	0	0	7.2888	0	0
	319	a		273	1	0	0	0.9111	0	0
	320	a	K	274	27	0	0	24.5997	0	0
	321	g		275	18	0	0	16.3998	0	0
	322	t		276	7	0	0	6.3777	0	0
	323	a	Y	277	0	0	0	0	0	0
	324	t		278	15	0	0	13.6665	0	0
	325	c		279	0	0	0	0	0	0
	326	a	H	280	0	0	0	0	0	0
	327	t		281	60	0	0	54.666	0	0
	328	t		282	0	0	0	0	0	0
	329	g	C	283	0	0	0	0	0	0
	330	t		284	25	0	0	22.7775	0	0
	331	a		285	2	0	0	1.8222	0	0
	332	t	I	286	0	0	0	0	0	0
	333	c		287	0	0	0	0	0	0
	334	t		288	0	0	0	0	0	0
	335	g	C	289	36	0	0	32.7996	0	0
	336	t		290	16	0	0	14.5776	0	0
	337	c		291	6	0	0	5.4666	0	0
	338	c	P	292	0	0	0	0	0	0
	339	g		293	3	0	0	2.7333	0	0
	340	a		294	27	0	0	24.5997	0	0
	341	t	M	295	17	0	0	15.4887	0	0
	342	g		296	0	0	0	0	0	0
	343	a		297	0	0	0	0	0	0
	344	g	R	298	10	0	0	9.111	0	0
	345	a		299	0	0	0	0	0	0
	346	t		300	2	0	0	1.8222	0	0
	347	g	C	301	2	0	0	1.8222	0	0
	348	t		302	0	0	0	0	0	0
	349	g		303	2	0	0	1.8222	0	0
	350	c	A	304	0	0	0	0	0	0
	351	g		305	8	0	0	7.2888	0	0
	352	g		306	10	0	0	9.111	0	0
	353	a	E	307	26	0	0	23.6886	0	0
	354	a		308	12	0	0	10.9332	0	0
	355	g		309	0	0	0	0	0	0
	356	a	D	310	0	0	0	0	0	0
	357	t		311	0	0	0	0	0	0
	358	c		312	0	0	0	0	0	0
	359	c	P	313	0	0	0	0	0	0
	360	g		314	6	0	0	5.4666	0	0
	361	g		315	67	0	0	61.0437	0	0
	362	a	D	316	19	0	0	17.3109	0	0
	363	c		317	3	0	0	2.7333	0	0
	364	a		318	0	0	0	0	0	0
	365	g	R	319	3	0	0	2.7333	0	0
	366	a		320	0	0	0	0	0	0
	367	t		321	10	0	0	9.111	0	0
	368	t	L	322	0	0	0	0	0	0
	369	g		323	0	0	0	0	0	0
	370	t		324	2	0	0	1.8222	0	0
	371	a	Y	325	5	0	0	4.5555	0	0
	372	t		326	0	0	0	0	0	0
	373	a		327	2	0	0	1.8222	0	0
	374	a	K	328	4	0	0	3.6444	0	0
	375	g		329	35	0	0	31.8885	0	0
	376	t		330	0	0	0	0	0	0
	377	a	Y	331	9	0	0	8.1999	0	0
	378	t		332	14	0	0	12.7554	0	0
	379	g		333	6	0	0	5.4666	0	0
	380	c	A	334	3	0	0	2.7333	0	0
	381	a		335	21	0	0	19.1331	0	0
	382	a		336	7	0	0	6.3777	0	0
	383	c	T	337	17	0	0	15.4887	0	0
	384	t		338	0	0	0	0	0	0
	385	a		339	2	0	0	1.8222	0	0
	386	a	K	340	41	0	0	37.3551	0	0
	387	g		341	10	0	0	9.111	0	0
	388	c		342	12	0	0	10.9332	0	0
	389	t	L	343	5	0	0	4.5555	0	0
	390	g		344	0	0	0	0	0	0
	391	a		345	52	1	0	47.3772	1.4173	0
	392	a	K	346	135	0	0	122.999	0	0
	393	g		347	2	0	0	1.8222	0	0
	394	a		348	2	0	0	1.8222	0	0
	395	a	K	349	1	0	1	0.9111	0	0.5964
	396	a		350	0	0	0	0	0	0
	397	a		351	0	0	0	0	0	0
	398	a	N	352	0	0	0	0	0	0
	399	c		353	1	1	0	0.9111	1.4173	0
	400	t		354	0	1	0	0	1.4173	0
	401	g	C	355	3	0	8	2.7333	0	4.7712
	402	t		356	11	8	55	10.0221	11.3384	32.802
	403	a		357	4	2	9	3.6444	2.8346	5.3676
	404	a	K	358	1	0	8	0.9111	0	4.7712
	405	g		359	168	37	185	153.065	52.4401	110.334
	406	g		360	0	0	18	0	0	10.7352
	407	a	E	361	10	2	16	9.111	2.8346	9.5424
	408	a		362	11	1	8	10.0221	1.4173	4.7712
	409	a		363	0	0	0	0	0	0
	410	t	I	364	3	0	0	2.7333	0	0
	411	a		365	0	0	0	0	0	0
	412	a		366	0	0	0	0	0	0
	413	c	T	367	4	1	0	3.6444	1.4173	0
	414	t		368	0	0	0	0	0	0
	415	g		369	4	2	3	3.6444	2.8346	1.7892
	416	a	D	370	105	0	13	95.6655	0	7.7532
	417	t		371	38	2	27	34.6218	2.8346	16.1028
	418	a		372	3	0	1	2.7333	0	0.5964
	419	a	K	373	4	0	6	3.6444	0	3.5784
	420	g		374	4	2	3	3.6444	2.8346	1.7892
	421	g		375	0	0	0	0	0	0
	422	a	E	376	23	1	24	20.9553	1.4173	14.3136
	423	a		377	3	0	0	2.7333	0	0
	424	t		378	0	0	0	0	0	0
	425	t	L	379	0	0	0	0	0	0
	426	g		380	0	0	0	0	0	0
	427	g		381	5	3	9	4.5555	4.2519	5.3676
	428	a	D	382	3	10	28	2.7333	14.173	16.6992
	429	c		383	0	0	1	0	0	0.5964
	430	a		384	0	0	0	0	0	0
	431	a	K	385	2	0	0	1.8222	0	0
	432	g		386	13	0	0	11.8443	0	0
	433	a		387	1	0	0	0.9111	0	0
	434	a	K	388	0	0	0	0	0	0
	435	a		389	0	0	0	0	0	0
	436	a		390	1	0	0	0.9111	0	0
	437	t	M	391	0	0	0	0	0	0
	438	g		392	0	0	0	0	0	0
	439	a		393	0	0	0	0	0	0
	440	a	K	394	3	1	0	2.7333	1.4173	0
	441	g		395	0	0	0	0	0	0
	442	g		396	0	0	0	0	0	0
	443	a	E	397	2	0	0	1.8222	0	0
	444	g		398	0	0	0	0	0	0
	445	c		399	0	0	0	0	0	0
	446	t	L	400	0	0	0	0	0	0
	447	c		401	0	0	0	0	0	0
	448	g		402	0	0	0	0	0	0
	449	c	A	403	6	0	0	5.4666	0	0
	450	c		404	12	0	0	10.9332	0	0
	451	g		405	1	0	0	0.9111	0	0
	452	c	A	406	14	0	0	12.7554	0	0
	453	c		407	1	0	0	0.9111	0	0
	454	g		408	0	0	0	0	0	0
	455	t	V	409	41	0	0	37.3551	0	0
	456	c		410	3	0	0	2.7333	0	0
	457	a		411	1	0	0	0.9111	0	0
	458	t	M	412	9	0	1	8.1999	0	0.5964
	459	g		413	0	0	0	0	0	0
	460	a		414	0	0	0	0	0	0
	461	g	S	415	11	0	0	10.0221	0	0
	462	c		416	0	0	0	0	0	0
	463	g		417	0	0	0	0	0	0
	464	a	D	418	1	0	0	0.9111	0	0
	465	c		419	8	0	0	7.2888	0	0
	466	c		420	0	0	0	0	0	0
	467	c	P	421	2	0	0	1.8222	0	0
	468	t		422	0	0	0	0	0	0
	469	g		423	8	0	0	7.2888	0	0
	470	a	D	424	0	0	0	0	0	0
	471	c		425	21	0	0	19.1331	0	0
	472	c		426	0	0	0	0	0	0
	473	t	L	427	0	0	0	0	0	0
	474	g		428	5	0	0	4.5555	0	0
	475	g		429	3	0	0	2.7333	0	0
	476	a	E	430	12	0	0	10.9332	0	0
	477	a		431	2	0	0	1.8222	0	0
	478	a		432	0	0	0	0	0	0
	479	c	T	433	2	0	0	1.8222	0	0
	480	t		434	0	0	0	0	0	0
	481	g		435	0	0	0	0	0	0
	482	a	E	436	0	0	0	0	0	0
	483	g		437	3	0	0	2.7333	0	0
	484	a		438	0	0	0	0	0	0
	485	c	T	439	4	0	0	3.6444	0	0
	486	t		440	0	0	0	0	0	0
	487	a		441	4	0	0	3.6444	0	0
	488	t	M	442	2	0	0	1.8222	0	0
	489	g		443	1	0	0	0.9111	0	0
	490	t		444	0	0	0	0	0	0
	491	g	C	445	9	0	1	8.1999	0	0.5964
	492	c		446	0	0	0	0	0	0
	493	c		447	12	0	0	10.9332	0	0
	494	t	L	448	0	0	0	0	0	0
	495	c		449	1	0	0	0.9111	0	0
	496	c		450	0	0	0	0	0	0
	497	a	H	451	0	0	0	0	0	0
	498	c		452	16	0	0	14.5776	0	0
	499	g		453	0	0	0	0	0	0
	500	a	D	454	0	0	0	0	0	0
	501	c		455	25	0	0	22.7775	0	0
	502	g		456	0	0	0	0	0	0
	503	a	D	457	1	0	0	0.9111	0	0
	504	c		458	11	0	0	10.0221	0	0
	505	g		459	0	0	0	0	0	0
	506	a	E	460	2	0	0	1.8222	0	0
	507	g		461	1	0	0	0.9111	0	0
	508	t		462	3	0	0	2.7333	0	0
	509	c	S	463	0	0	0	0	0	0
	510	g		464	0	0	2	0	0	1.1928
	511	t		465	18	0	0	16.3998	0	0
	512	g	C	466	3	0	0	2.7333	0	0
	513	t		467	0	0	0	0	0	0
	514	c		468	6	0	0	5.4666	0	0
	515	g	R	469	0	0	0	0	0	0
	516	c		470	10	0	0	9.111	0	0
	517	t		471	0	0	0	0	0	0
	518	a	Y	472	0	0	0	0	0	0
	519	c		473	40	0	0	36.444	0	0
	520	g		474	0	0	0	0	0	0
	521	a	E	475	0	0	0	0	0	0
	522	a		476	3	0	0	2.7333	0	0
	523	g		477	0	0	0	0	0	0
	524	g	G	478	1	0	0	0.9111	0	0
	525	g		479	38	0	0	34.6218	0	0
	526	c		480	11	0	0	10.0221	0	0
	527	a	Q	481	0	0	0	0	0	0
	528	a		482	6	0	0	5.4666	0	0
	529	g		483	1	0	0	0.9111	0	0
	530	t	V	484	2	0	0	1.8222	0	0
	531	c		485	1	0	0	0.9111	0	0
	532	g		486	0	0	0	0	0	0
	533	c	A	487	11	0	0	10.0221	0	0
	534	t		488	5	0	0	4.5555	0	0
	535	g		489	2	0	0	1.8222	0	0
	536	t	V	490	0	0	0	0	0	0
	537	t		491	0	0	0	0	0	0
	538	t		492	0	0	0	0	0	0
	539	a	Y	493	0	0	0	0	0	0
	540	c		494	0	0	0	0	0	0
	541	c		495	0	0	0	0	0	0
	542	a	Q	496	1	0	0	0.9111	0	0
	543	g		497	63	0	0	57.3993	0	0
	544	g		498	94	0	0	85.6434	0	0
	545	a	D	499	26	0	0	23.6886	0	0
	546	t		500	6	0	0	5.4666	0	0
	547	g		501	0	0	0	0	0	0
	548	t	V	502	0	0	0	0	0	0
	549	a		503	10	0	0	9.111	0	0
	550	t		504	0	0	0	0	0	0
	551	a	Y	505	0	0	0	0	0	0
	552	c		506	0	0	0	0	0	0
	553	g		507	0	0	0	0	0	0
	554	c	A	508	2	0	0	1.8222	0	0
	555	g		509	6	0	0	5.4666	0	0
	556	g		510	8	0	0	7.2888	0	0
	557	t	V	511	12	0	0	10.9332	0	0
	558	t		512	0	0	0	0	0	0
	559	g		513	0	0	0	0	0	0
	560	a	D	514	1	0	0	0.9111	0	0
	561	c		515	8	0	0	7.2888	0	0
	562	g		516	0	0	0	0	0	0
	563	g	G	517	5	0	0	4.5555	0	0
	564	a		518	10	0	0	9.111	0	0
	565	c		519	0	0	0	0	0	0
	566	c	P	520	0	0	0	0	0	0
	567	g		521	0	0	0	0	0	0
	568	a		522	14	0	0	12.7554	0	0
	569	c	T	523	13	0	0	11.8443	0	0
	570	a		524	0	0	0	0	0	0
	571	a		525	6	0	0	5.4666	0	0
	572	g	S	526	8	0	0	7.2888	0	0
	573	t		527	0	0	0	0	0	0
	574	c		528	1	0	0	0.9111	0	0
	575	t	L	529	0	0	0	0	0	0
	576	c		530	1	0	0	0.9111	0	0
	577	t		531	0	0	0	0	0	0
	578	a	Y	532	1	0	0	0.9111	0	0
	579	t		533	3	0	0	2.7333	0	0
	580	c		534	0	0	0	0	0	0
	581	a	H	535	0	0	0	0	0	0
	582	c		536	28	0	0	25.5108	0	0
	583	c		537	0	0	0	0	0	0
	584	a	Q	538	1	0	0	0.9111	0	0
	585	a		539	45	0	0	40.9995	0	0
	586	g		540	10	0	0	9.111	0	0
	587	c	A	541	1	0	0	0.9111	0	0
	588	c		542	0	0	0	0	0	0
	589	a		543	0	0	0	0	0	0
	590	a	N	544	7	0	0	6.3777	0	0
	591	t		545	3	0	0	2.7333	0	0
	592	a		546	0	0	0	0	0	0
	593	a	K	547	0	0	0	0	0	0
	594	g		548	11	0	0	10.0221	0	0
	595	g		549	1	0	0	0.9111	0	0
	596	g	G	550	9	0	0	8.1999	0	0
	597	a		551	1	0	0	0.9111	0	0
	598	g		552	1	0	0	0.9111	0	0
	599	t	V	553	1	0	0	0.9111	0	0
	600	t		554	0	0	0	0	0	0
	601	a		555	0	0	0	0	0	0
	602	g	R	556	0	0	0	0	0	0
	603	a		557	0	0	0	0	0	0
	604	g		558	1	0	0	0.9111	0	0
	605	t	V	559	0	0	0	0	0	0
	606	c		560	1	0	0	0.9111	0	0
	607	g		561	0	0	0	0	0	0
	608	c	A	562	11	0	0	10.0221	0	0
	609	c		563	3	0	0	2.7333	0	0
	610	t		564	1	0	0	0.9111	0	0
	611	a	Y	565	3	0	0	2.7333	0	0
	612	c		566	4	0	0	3.6444	0	0
	613	t		567	0	0	0	0	0	0
	614	g	W	568	1	0	0	0.9111	0	0
	615	g		569	3	0	0	2.7333	0	0
	616	a		570	12	0	0	10.9332	0	0
	617	t	I	571	2	0	0	1.8222	0	0
	618	a		572	0	0	0	0	0	0
	619	g		573	0	0	0	0	0	0
	620	g	G	574	1	0	0	0.9111	0	0
	621	c		575	7	0	0	6.3777	0	0
	622	t		576	0	0	0	0	0	0
	623	t	F	577	0	0	0	0	0	0
	624	t		578	1	0	0	0.9111	0	0
	625	g		579	0	0	0	0	0	0
	626	a	D	580	1	0	0	0.9111	0	0
	627	c		581	14	0	0	12.7554	0	0
	628	a		582	0	0	0	0	0	0
	629	c	T	583	8	0	0	7.2888	0	0
	630	c		584	0	0	0	0	0	0
	631	a		585	1	0	0	0.9111	0	0
	632	c	T	586	6	0	0	5.4666	0	0
	633	c		587	0	0	0	0	0	0
	634	c		588	0	0	0	0	0	0
	635	c	P	589	7	0	0	6.3777	0	0
	636	t		590	6	0	0	5.4666	0	0
	637	t		591	7	0	0	6.3777	0	0
	638	t	F	592	4	0	0	3.6444	0	0
	639	t		593	0	0	0	0	0	0
	640	a		594	0	0	0	0	0	0
	641	t	M	595	3	0	0	2.7333	0	0
	642	g		596	0	0	0	0	0	0
	643	t		597	0	0	0	0	0	0
	644	t	F	598	0	0	0	0	0	0
	645	t		599	0	0	0	0	0	0
	646	a		600	2	0	0	1.8222	0	0
	647	a	K	601	1	0	0	0.9111	0	0
	648	g		602	1	0	0	0.9111	0	0
	649	a		603	0	0	0	0	0	0
	650	a	N	604	0	0	0	0	0	0
	651	c		605	0	0	0	0	0	0
	652	t		606	0	0	0	0	0	0
	653	t	L	607	0	0	0	0	0	0
	654	g		608	0	0	0	0	0	0
	655	g		609	1	0	0	0.9111	0	0
	656	c	A	610	6	0	0	5.4666	0	0
	657	t		611	0	0	0	0	0	0
	658	g		612	0	0	0	0	0	0
	659	g	G	613	32	0	0	29.1552	0	0
	660	a		614	66	0	0	60.1326	0	0
	661	g		615	5	0	0	4.5555	0	0
	662	c	A	616	4	0	0	3.6444	0	0
	663	a		617	2	0	0	1.8222	0	0
	664	t		618	2	0	0	1.8222	0	0
	665	a	Y	619	0	0	0	0	0	0
	666	t		620	0	0	0	0	0	0
	667	c		621	0	0	0	0	0	0
	668	c	P	622	0	0	0	0	0	0
	669	a		623	0	0	0	0	0	0
	670	t		624	42	0	0	38.2662	0	0
	671	c	S	625	0	0	0	0	0	0
	672	a		626	1	0	0	0.9111	0	0
	673	t		627	16	0	0	14.5776	0	0
	674	a	Y	628	0	0	0	0	0	0
	675	c		629	0	0	0	0	0	0
	676	t		630	0	0	0	0	0	0
	677	c	S	631	0	0	0	0	0	0
	678	t		632	0	0	0	0	0	0
	679	a		633	6	0	0	5.4666	0	0
	680	c	T	634	0	0	0	0	0	0
	681	c		635	0	0	0	0	0	0
	682	a		636	0	0	0	0	0	0
	683	a	N	637	4	0	0	3.6444	0	0
	684	c		638	4	0	0	3.6444	0	0
	685	t		639	0	0	0	0	0	0
	686	g	W	640	0	0	0	0	0	0
	687	g		641	1	0	0	0.9111	0	0
	688	g		642	7	0	0	6.3777	0	0
	689	c	A	643	0	0	0	0	0	0
	690	c		644	0	0	0	0	0	0
	691	g		645	0	0	0	0	0	0
	692	a	D	646	12	0	1	10.9332	0	0.5964
	693	c		647	21	0	0	19.1331	0	0
	694	g		648	0	0	0	0	0	0
	695	a	E	649	0	0	0	0	0	0
	696	a		650	3	0	0	2.7333	0	0
	697	a		651	0	0	0	0	0	0
	698	c	T	652	0	0	0	0	0	0
	699	c		653	0	0	0	0	0	0
	700	g		654	0	0	0	0	0	0
	701	t	V	655	11	0	0	10.0221	0	0
	702	g		656	1	0	0	0.9111	0	0
	703	t		657	0	0	0	0	0	0
	704	t	L	658	1	0	0	0.9111	0	0
	705	a		659	0	0	0	0	0	0
	706	a		660	0	0	0	0	0	0
	707	c	T	661	7	0	0	6.3777	0	0
	708	g		662	0	0	0	0	0	0
	709	g		663	5	0	0	4.5555	0	0
	710	c	A	664	12	0	0	10.9332	0	0
	711	t		665	0	0	0	0	0	0
	712	c		666	6	0	0	5.4666	0	0
	713	g	R	667	1	0	0	0.9111	0	0
	714	t		668	9	0	0	8.1999	0	0
	715	a		669	2	0	0	1.8222	0	0
	716	a	N	670	0	0	0	0	0	0
	717	c		671	4	0	0	3.6444	0	0
	718	a		672	0	0	0	0	0	0
	719	t	I	673	0	0	0	0	0	0
	720	a		674	0	0	0	0	0	0
	721	g		675	0	0	0	0	0	0
	722	g	G	676	19	0	0	17.3109	0	0
	723	c		677	15	0	0	13.6665	0	0
	724	c		678	0	0	0	0	0	0
	725	t	L	679	0	0	0	0	0	0
	726	a		680	23	0	0	20.9553	0	0
	727	t		681	23	0	0	20.9553	0	0
	728	g	C	682	0	0	0	0	0	0
	729	c		683	0	0	0	0	0	0
	730	a		684	0	0	0	0	0	0
	731	g	S	685	3	0	0	2.7333	0	0
	732	c		686	8	0	0	7.2888	0	0
	733	t		687	1	0	0	0.9111	0	0
	734	c	S	688	0	0	0	0	0	0
	735	t		689	0	0	0	0	0	0
	736	g		690	1	0	0	0.9111	0	0
	737	a	D	691	7	0	0	6.3777	0	0
	738	c		692	22	0	0	20.0442	0	0
	739	g		693	0	0	0	0	0	0
	740	t	V	694	9	0	0	8.1999	0	0
	741	t		695	1	0	0	0.9111	0	0
	742	a		696	0	0	0	0	0	0
	743	t	M	697	8	0	0	7.2888	0	0
	744	g		698	0	0	0	0	0	0
	745	g		699	0	0	0	0	0	0
	746	a	E	700	8	12	8	7.2888	17.0076	4.7712
	747	g		701	3	4	5	2.7333	5.6692	2.982
	748	c		702	4	1	0	3.6444	1.4173	0
	749	g	R	703	10	12	1	9.111	17.0076	0.5964
	750	g		704	2	1	0	1.8222	1.4173	0
	751	t		705	16	7	0	14.5776	9.9211	0
	752	c	S	706	0	1	0	0	1.4173	0
	753	a		707	0	0	0	0	0	0
	754	c		708	5	4	7	4.5555	5.6692	4.1748
	755	g	R	709	0	0	0	0	0	0
	756	t		710	7	22	15	6.3777	31.1806	8.946
	757	a		711	1	1	0	0.9111	1.4173	0
	758	g	R	712	6	6	6	5.4666	8.5038	3.5784
	759	a		713	19	28	32	17.3109	39.6844	19.0848
	760	g		714	40	62	28	36.444	87.8726	16.6992
	761	g	G	715	0	2	2	0	2.8346	1.1928
	762	g		716	6	9	17	5.4666	12.7557	10.1388
	763	a		717	0	9	2	0	12.7557	1.1928
	764	t	M	718	1	9	18	0.9111	12.7557	10.7352
	765	g		719	0	0	0	0	0	0
	766	t		720	0	0	0	0	0	0
	767	c	S	721	7	8	8	6.3777	11.3384	4.7712
	768	c		722	0	0	0	0	0	0
	769	a		723	0	1	2	0	1.4173	1.1928
	770	t	I	724	10	27	37	9.111	38.2671	22.0668
	771	t		725	0	0	1	0	0	0.5964
	772	c		726	0	0	0	0	0	0
	773	t	L	727	2	0	0	1.8222	0	0
	774	t		728	0	0	0	0	0	0
	775	a		729	0	0	0	0	0	0
	776	g	R	730	8	21	51	7.2888	29.7633	30.4164
	777	a		731	4	0	0	3.6444	0	0
	778	a		732	6	8	24	5.4666	11.3384	14.3136
	779	a	K	733	2	0	3	1.8222	0	1.7892
	780	g		734	0	0	0	0	0	0
	781	a		735	0	0	0	0	0	0
	782	a	K	736	0	0	0	0	0	0
	783	g		737	0	0	0	0	0	0
	784	t		738	0	0	0	0	0	0
	785	a	Y	739	0	0	1	0	0	0.5964
	786	t		740	0	0	0	0	0	0
	787	t		741	1	0	0	0.9111	0	0
	788	t	L	742	0	0	0	0	0	0
	789	g		743	0	0	0	0	0	0
	790	a		744	0	1	1	0	1.4173	0.5964
	791	a	K	745	2	1	0	1.8222	1.4173	0
	792	a		746	0	0	0	0	0	0
	793	c		747	0	0	0	0	0	0
	794	c	P	748	0	0	0	0	0	0
	795	a		749	0	0	0	0	0	0
	796	t		750	6	0	0	5.4666	0	0
	797	c	S	751	0	0	0	0	0	0
	798	c		752	1	0	0	0.9111	0	0
	799	a		753	9	0	0	8.1999	0	0
	800	a	N	754	26	4	0	23.6886	5.6692	0
	801	c		755	15	0	0	13.6665	0	0
	802	a		756	0	0	0	0	0	0
	803	a	N	757	12	0	0	10.9332	0	0
	804	t		758	2	0	0	1.8222	0	0
	805	g		759	0	0	0	0	0	0
	806	t	V	760	0	0	0	0	0	0
	807	t		761	2	0	0	1.8222	0	0
	808	c		762	0	0	0	0	0	0
	809	t	L	763	2	0	0	1.8222	0	0
	810	a		764	6	0	0	5.4666	0	0
	811	t		765	0	0	0	0	0	0
	812	t	F	766	1	0	0	0.9111	0	0
	813	c		767	0	0	0	0	0	0
	814	t		768	0	0	0	0	0	0
	815	c	S	769	2	0	0	1.8222	0	0
	816	t		770	2	0	0	1.8222	0	0
	817	g		771	5	0	0	4.5555	0	0
	818	t	V	772	0	0	0	0	0	0
	819	t		773	8	0	0	7.2888	0	0
	820	g		774	0	0	0	0	0	0
	821	g	G	775	9	1	0	8.1999	1.4173	0
	822	c		776	14	0	0	12.7554	0	0
	823	t		777	0	0	0	0	0	0
	824	c	S	778	0	0	0	0	0	0
	825	g		779	1	0	0	0.9111	0	0
	826	a		780	10	0	0	9.111	0	0
	827	c	T	781	6	0	0	5.4666	0	0
	828	c		782	0	0	0	0	0	0
	829	a		783	2	0	0	1.8222	0	0
	830	t	I	784	13	0	0	11.8443	0	0
	831	c		785	0	0	0	0	0	0
	832	t		786	0	0	0	0	0	0
	833	a	Y	787	1	0	0	0.9111	0	0
	834	c		788	1	0	0	0.9111	0	0
	835	c		789	1	0	1	0.9111	0	0.5964
	836	a	H	790	0	0	0	0	0	0
	837	c		791	14	0	0	12.7554	0	0
	838	g		792	5	0	0	4.5555	0	0
	839	a	E	793	12	0	0	10.9332	0	0
	840	g		794	11	0	0	10.0221	0	0
	841	a		795	0	0	0	0	0	0
	842	a	K	796	1	0	0	0.9111	0	0
	843	g		797	0	0	0	0	0	0
	844	a		798	0	0	0	0	0	0
	845	g	R	799	2	0	0	1.8222	0	0
	846	g		800	0	0	0	0	0	0
	847	g		801	7	0	0	6.3777	0	0
	848	a	D	802	5	0	0	4.5555	0	0
	849	c		803	0	0	0	0	0	0
	850	t		804	0	0	0	0	0	0
	851	t	L	805	0	0	0	0	0	0
	852	a		806	0	0	0	0	0	0
	853	c		807	1	0	0	0.9111	0	0
	854	t	L	808	0	0	0	0	0	0
	855	g		809	0	0	0	0	0	0
	856	a		810	14	0	0	12.7554	0	0
	857	g	R	811	18	0	0	16.3998	0	0
	858	g		812	0	0	0	0	0	0
	859	a		813	5	0	0	4.5555	0	0
	860	g	S	814	1	0	0	0.9111	0	0
	861	c		815	0	0	0	0	0	0
	862	t		816	1	0	0	0.9111	0	0
	863	g	W	817	0	0	0	0	0	0
	864	g		818	0	0	0	0	0	0
	865	c		819	4	0	0	3.6444	0	0
	866	a	H	820	0	0	0	0	0	0
	867	c		821	2	0	0	1.8222	0	0
	868	c		822	1	0	0	0.9111	0	0
	869	t	L	823	0	0	0	0	0	0
	870	g		824	6	0	0	5.4666	0	0
	871	c		825	0	0	0	0	0	0
	872	c	P	826	2	0	0	1.8222	0	0
	873	g		827	3	0	0	2.7333	0	0
	874	t		828	22	0	0	20.0442	0	0
	875	c	S	829	12	0	0	10.9332	0	0
	876	t		830	0	0	0	0	0	0
	877	g		831	7	0	0	6.3777	0	0
	878	t	V	832	1	0	0	0.9111	0	0
	879	a		833	3	0	0	2.7333	0	0
	880	t		834	2	0	0	1.8222	0	0
	881	t	F	835	0	0	0	0	0	0
	882	t		836	0	0	0	0	0	0
	883	c		837	2	0	0	1.8222	0	0
	884	a	H	838	0	0	0	0	0	0
	885	c		839	2	0	0	1.8222	0	0
	886	t		840	0	0	0	0	0	0
	887	t	L	841	0	0	0	0	0	0
	888	a		842	2	0	0	1.8222	0	0
	889	c		843	10	0	0	9.111	0	0
	890	g	R	844	0	0	0	0	0	0
	891	t		845	18	11	0	16.3998	15.5903	0
	892	g		846	25	0	0	22.7775	0	0
	893	g	G	847	18	36	14	16.3998	51.0228	8.3496
	894	c		848	43	54	18	39.1773	76.5342	10.7352
	895	a		849	1	0	0	0.9111	0	0
	896	a	K	850	0	0	0	0	0	0
	897	g		851	3	3	0	2.7333	4.2519	0
	898	c		852	0	0	0	0	0	0
	899	a	Q	853	0	0	0	0	0	0
	900	a		854	1	0	0	0.9111	0	0
	901	a		855	0	0	0	0	0	0
	902	a	N	856	0	0	0	0	0	0
	903	t		857	2	0	0	1.8222	0	0
	904	t		858	0	0	0	0	0	0
	905	a	Y	859	0	0	1	0	0	0.5964
	906	c		860	3	1	0	2.7333	1.4173	0
	907	a		861	0	0	0	0	0	0
	908	c	T	862	1	0	0	0.9111	0	0
	909	a		863	0	0	0	0	0	0
	910	t		864	8	0	0	7.2888	0	0
	911	g	C	865	0	0	0	0	0	0
	912	t		866	2	0	0	1.8222	0	0
	913	c		867	7	0	0	6.3777	0	0
	914	g	R	868	0	0	0	0	0	0
	915	g		869	30	0	1	27.333	0	0.5964
	916	t		870	73	0	0	66.5103	0	0
	917	g	C	871	2	0	0	1.8222	0	0
	918	t		872	5	0	0	4.5555	0	0
	919	g		873	2	0	0	1.8222	0	0
	920	a	E	874	0	0	0	0	0	0
	921	g		875	25	0	0	22.7775	0	0
	922	a		876	0	0	0	0	0	0
	923	c	T	877	6	0	0	5.4666	0	0
	924	t		878	0	0	0	0	0	0
	925	a		879	2	0	0	1.8222	0	0
	926	t	I	880	56	0	0	51.0216	0	0
	927	a		881	3	0	0	2.7333	0	0
	928	g		882	2	0	0	1.8222	0	0
	929	t	V	883	3	0	0	2.7333	0	0
	930	t		884	0	0	0	0	0	0
	931	a		885	0	0	0	0	0	0
	932	g	S	886	3	0	0	2.7333	0	0
	933	t		887	1	0	0	0.9111	0	0
	934	t		888	0	0	0	0	0	0
	935	g	C	889	0	0	0	0	0	0
	936	c		890	2	0	0	1.8222	0	0
	937	g		891	4	0	0	3.6444	0	0
	938	a	D	892	0	0	0	0	0	0
	939	c		893	13	0	0	11.8443	0	0
	940	g		894	0	0	0	0	0	0
	941	g	G	895	9	0	0	8.1999	0	0
	942	g		896	20	0	0	18.222	0	0
	943	t		897	3	0	0	2.7333	0	0
	944	a	Y	898	0	0	0	0	0	0
	945	c		899	1	0	0	0.9111	0	0
	946	g		900	0	0	0	0	0	0
	947	t	V	901	3	0	0	2.7333	0	0
	948	c		902	4	0	0	3.6444	0	0
	949	g		903	0	0	0	0	0	0
	950	t	V	904	15	0	0	13.6665	0	0
	951	t		905	8	0	0	7.2888	0	0
	952	a		906	0	0	0	0	0	0
	953	a	K	907	1	0	0	0.9111	0	0
	954	a		908	2	0	0	1.8222	0	0
	955	a		909	0	0	0	0	0	0
	956	g	R	910	0	0	0	0	0	0
	957	a		911	0	0	0	0	0	0
	958	a		912	2	0	0	1.8222	0	0
	959	t	I	913	3	0	0	2.7333	0	0
	960	a		914	0	0	0	0	0	0
	961	g		915	1	0	0	0.9111	0	0
	962	c	A	916	10	0	0	9.111	0	0
	963	t		917	3	0	0	2.7333	0	0
	964	a		918	0	0	0	0	0	0
	965	t	I	919	8	0	0	7.2888	0	0
	966	c		920	0	0	0	0	0	0
	967	a		921	0	0	0	0	0	0
	968	g	S	922	7	0	0	6.3777	0	0
	969	t		923	0	0	0	0	0	0
	970	c		924	0	0	0	0	0	0
	971	c	P	925	0	0	0	0	0	0
	972	a		926	2	0	1	1.8222	0	0.5964
	973	g		927	33	0	0	30.0663	0	0
	974	g	G	928	10	0	0	9.111	0	0
	975	c		929	7	0	0	6.3777	0	0
	976	c		930	0	0	0	0	0	0
	977	t	L	931	0	0	0	0	0	0
	978	g		932	3	0	0	2.7333	0	0
	979	t		933	0	0	0	0	0	0
	980	a	Y	934	5	0	0	4.5555	0	0
	981	t		935	0	0	0	0	0	0
	982	g		936	0	0	0	0	0	0
	983	g	G	937	0	0	0	0	0	0
	984	g		938	11	1	0	10.0221	1.4173	0
	985	a		939	4	0	0	3.6444	0	0
	986	a	K	940	1	0	0	0.9111	0	0
	987	g		941	1	0	0	0.9111	0	0
	988	c		942	0	0	0	0	0	0
	989	c	P	943	0	0	0	0	0	0
	990	t		944	0	0	0	0	0	0
	991	t		945	0	0	0	0	0	0
	992	c	S	946	0	0	0	0	0	0
	993	a		947	1	0	0	0.9111	0	0
	994	g		948	18	0	0	16.3998	0	0
	995	g	G	949	1	0	1	0.9111	0	0.5964
	996	c		950	9	0	0	8.1999	0	0
	997	t		951	0	0	0	0	0	0
	998	a	Y	952	1	0	0	0.9111	0	0
	999	t		953	6	0	0	5.4666	0	0
	1000	g		954	0	0	0	0	0	0
	1001	c	A	955	0	0	0	0	0	0
	1002	t		956	4	0	0	3.6444	0	0
	1003	g		957	0	0	0	0	0	0
	1004	c	A	958	26	0	0	23.6886	0	0
	1005	t		959	11	0	0	10.0221	0	0
	1006	a		960	2	0	0	1.8222	0	0
	1007	c	T	961	34	0	0	30.9774	0	0
	1008	g		962	0	0	0	0	0	0
	1009	a		963	10	0	0	9.111	0	0
	1010	t	M	964	6	0	0	5.4666	0	0
	1011	g		965	0	0	0	0	0	0
	1012	c		966	0	0	0	0	0	0
	1013	a	H	967	0	0	0	0	0	0
	1014	c		968	2	0	0	1.8222	0	0
	1015	c		969	0	0	0	0	0	0
	1016	g	R	970	0	0	0	0	0	0
	1017	c		971	16	0	0	14.5776	0	0
	1018	g		972	8	0	0	7.2888	0	0
	1019	a	E	973	3	0	0	2.7333	0	0
	1020	g		974	30	0	0	27.333	0	0
	1021	g		975	0	0	0	0	0	0
	1022	g	G	976	1	0	0	0.9111	0	0
	1023	a		977	0	0	0	0	0	0
	1024	t		978	1	0	0	0.9111	0	0
	1025	t	F	979	0	0	0	0	0	0
	1026	c		980	0	0	0	0	0	0
	1027	t		981	0	0	0	0	0	0
	1028	t	L	982	0	0	0	0	0	0
	1029	g		983	2	0	0	1.8222	0	0
	1030	t		984	5	0	0	4.5555	0	0
	1031	g	C	985	0	0	0	0	0	0
	1032	c		986	0	0	0	0	0	0
	1033	t		987	4	0	0	3.6444	0	0
	1034	g	C	988	0	0	0	0	0	0
	1035	c		989	15	0	0	13.6665	0	0
	1036	a		990	5	0	0	4.5555	0	0
	1037	a	K	991	0	0	0	0	0	0
	1038	a		992	16	0	0	14.5776	0	0
	1039	g		993	0	0	0	0	0	0
	1040	t	V	994	0	0	0	0	0	0
	1041	g		995	0	0	0	0	0	0
	1042	a		996	0	0	0	0	0	0
	1043	c	T	997	4	0	0	3.6444	0	0
	1044	a		998	0	0	0	0	0	0
	1045	g		999	1	0	0	0.9111	0	0
	1046	a	D	1000	4	0	0	3.6444	0	0
	1047	c		1001	5	0	0	4.5555	0	0
	1048	a		1002	0	0	0	0	0	0
	1049	c	T	1003	2	0	0	1.8222	0	0
	1050	a		1004	0	0	0	0	0	0
	1051	t		1005	8	0	0	7.2888	0	0
	1052	t	L	1006	0	0	0	0	0	0
	1053	g		1007	0	0	0	0	0	0
	1054	a		1008	0	0	0	0	0	0
	1055	a	N	1009	2	0	0	1.8222	0	0
	1056	c		1010	0	0	0	0	0	0
	1057	g		1011	0	0	0	0	0	0
	1058	g	G	1012	4	0	0	3.6444	0	0
	1059	g		1013	45	0	0	40.9995	0	0
	1060	g		1014	24	0	0	21.8664	0	0
	1061	a	E	1015	2	0	0	1.8222	0	0
	1062	g		1016	5	0	0	4.5555	0	0
	1063	a		1017	0	0	0	0	0	0
	1064	g	R	1018	6	0	0	5.4666	0	0
	1065	g		1019	0	0	0	0	0	0
	1066	g		1020	0	0	0	0	0	0
	1067	t	V	1021	0	0	0	0	0	0
	1068	c		1022	0	0	0	0	0	0
	1069	t		1023	1	0	0	0.9111	0	0
	1070	c	S	1024	3	0	0	2.7333	0	0
	1071	t		1025	0	0	0	0	0	0
	1072	t		1026	1	0	0	0.9111	0	0
	1073	t	F	1027	0	0	0	0	0	0
	1074	t		1028	0	0	0	0	0	0
	1075	c		1029	0	0	0	0	0	0
	1076	c	P	1030	0	0	0	0	0	0
	1077	c		1031	0	0	0	0	0	0
	1078	g		1032	8	0	0	7.2888	0	0
	1079	t	V	1033	19	0	0	17.3109	0	0
	1080	g		1034	16	0	0	14.5776	0	0
	1081	t		1035	0	0	0	0	0	0
	1082	g	C	1036	5	0	0	4.5555	0	0
	1083	c		1037	0	0	0	0	0	0
	1084	a		1038	5	0	0	4.5555	0	0
	1085	c	T	1039	11	0	0	10.0221	0	0
	1086	g		1040	0	0	0	0	0	0
	1087	t		1041	5	0	0	4.5555	0	0
	1088	a	Y	1042	1	0	0	0.9111	0	0
	1089	t		1043	0	0	0	0	0	0
	1090	g		1044	0	0	0	0	0	0
	1091	t	V	1045	0	0	0	0	0	0
	1092	g		1046	3	0	0	2.7333	0	0
	1093	c		1047	0	0	0	0	0	0
	1094	c	P	1048	5	0	0	4.5555	0	0
	1095	a		1049	2	0	0	1.8222	0	0
	1096	g		1050	79	0	0	71.9769	0	0
	1097	c	A	1051	44	0	0	40.0884	0	0
	1098	t		1052	0	0	0	0	0	0
	1099	a		1053	4	0	0	3.6444	0	0
	1100	c	T	1054	1	0	0	0.9111	0	0
	1101	a		1055	0	0	0	0	0	0
	1102	t		1056	5	0	0	4.5555	0	0
	1103	t	L	1057	0	0	0	0	0	0
	1104	g		1058	0	0	0	0	0	0
	1105	t		1059	5	0	0	4.5555	0	0
	1106	g	C	1060	11	0	0	10.0221	0	0
	1107	t		1061	0	0	0	0	0	0
	1108	g		1062	9	0	0	8.1999	0	0
	1109	a	D	1063	0	0	0	0	0	0
	1110	c		1064	13	0	0	11.8443	0	0
	1111	c		1065	0	0	0	0	0	0
	1112	a	Q	1066	0	0	0	0	0	0
	1113	a		1067	15	0	0	13.6665	0	0
	1114	a		1068	0	0	0	0	0	0
	1115	t	M	1069	2	0	0	1.8222	0	0
	1116	g		1070	0	0	0	0	0	0
	1117	a		1071	0	0	0	0	0	0
	1118	c	T	1072	5	0	0	4.5555	0	0
	1119	t		1073	0	0	0	0	0	0
	1120	g		1074	1	0	0	0.9111	0	0
	1121	g	G	1075	9	0	0	8.1999	0	0
	1122	c		1076	5	0	0	4.5555	0	0
	1123	a		1077	0	0	0	0	0	0
	1124	t	I	1078	4	0	0	3.6444	0	0
	1125	a		1079	0	0	0	0	0	0
	1126	c		1080	0	0	0	0	0	0
	1127	t	L	1081	1	0	0	0.9111	0	0
	1128	g		1082	2	0	0	1.8222	0	0
	1129	g		1083	4	0	0	3.6444	0	0
	1130	c	A	1084	38	0	0	34.6218	0	0
	1131	a		1085	0	0	0	0	0	0
	1132	a		1086	1	0	0	0.9111	0	0
	1133	c	T	1087	5	0	0	4.5555	0	0
	1134	a		1088	0	0	0	0	0	0
	1135	g		1089	1	0	0	0.9111	0	0
	1136	a	D	1090	1	0	0	0.9111	0	0
	1137	t		1091	7	0	0	6.3777	0	0
	1138	g		1092	0	0	0	0	0	0
	1139	t	V	1093	2	0	0	1.8222	0	0
	1140	c		1094	3	0	1	2.7333	0	0.5964
	1141	a		1095	0	0	0	0	0	0
	1142	g	S	1096	7	0	0	6.3777	0	0
	1143	t		1097	0	0	0	0	0	0
	1144	g		1098	0	0	0	0	0	0
	1145	c	A	1099	0	0	0	0	0	0
	1146	g		1100	1	0	0	0.9111	0	0
	1147	g		1101	12	0	0	10.9332	0	0
	1148	a	D	1102	69	0	0	62.8659	0	0
	1149	c		1103	7	0	0	6.3777	0	0
	1150	g		1104	0	0	0	0	0	0
	1151	a	D	1105	3	0	0	2.7333	0	0
	1152	c		1106	2	0	0	1.8222	0	0
	1153	g		1107	0	0	0	0	0	0
	1154	c	A	1108	1	0	0	0.9111	0	0
	1155	g		1109	3	0	0	2.7333	0	0
	1156	c		1110	4	0	0	3.6444	0	0
	1157	a	Q	1111	6	0	0	5.4666	0	0
	1158	a		1112	0	0	0	0	0	0
	1159	a		1113	0	0	0	0	0	0
	1160	a	K	1114	0	0	0	0	0	0
	1161	a		1115	0	0	0	0	0	0
	1162	c		1116	0	0	0	0	0	0
	1163	t	L	1117	0	0	0	0	0	0
	1164	g		1118	0	0	0	0	0	0
	1165	c		1119	2	0	0	1.8222	0	0
	1166	t	L	1120	0	0	0	0	0	0
	1167	g		1121	0	0	0	0	0	0
	1168	g		1122	3	0	0	2.7333	0	0
	1169	t	V	1123	13	0	0	11.8443	0	0
	1170	t		1124	0	0	0	0	0	0
	1171	g		1125	0	0	0	0	0	0
	1172	g	G	1126	1	0	0	0.9111	0	0
	1173	g		1127	20	0	0	18.222	0	0
	1174	c		1128	5	0	0	4.5555	0	0
	1175	t	L	1129	0	0	0	0	0	0
	1176	c		1130	0	0	0	0	0	0
	1177	a		1131	0	0	0	0	0	0
	1178	a	N	1132	1	0	0	0.9111	0	0
	1179	c		1133	0	0	0	0	0	0
	1180	c		1134	0	0	0	0	0	0
	1181	a	Q	1135	0	0	0	0	0	0
	1182	g		1136	63	0	0	57.3993	0	0
	1183	c		1137	13	0	0	11.8443	0	0
	1184	g	R	1138	9	0	0	8.1999	0	0
	1185	t		1139	9	0	0	8.1999	0	0
	1186	a		1140	2	0	1	1.8222	0	0.5964
	1187	t	I	1141	0	0	0	0	0	0
	1188	a		1142	0	0	0	0	0	0
	1189	g		1143	1	0	0	0.9111	0	0
	1190	t	V	1144	0	0	0	0	0	0
	1191	c		1145	2	0	0	1.8222	0	0
	1192	g		1146	0	0	0	0	0	0
	1193	t	V	1147	32	0	0	29.1552	0	0
	1194	c		1148	8	0	0	7.2888	0	0
	1195	a		1149	0	0	0	0	0	0
	1196	a	N	1150	6	0	0	5.4666	0	0
	1197	c		1151	0	0	0	0	0	0
	1198	g		1152	0	0	0	0	0	0
	1199	g	G	1153	2	0	0	1.8222	0	0
	1200	t		1154	13	0	0	11.8443	0	0
	1201	c		1155	0	0	0	0	0	0
	1202	g	R	1156	0	0	0	0	0	0
	1203	c		1157	9	0	0	8.1999	0	0
	1204	a		1158	4	0	0	3.6444	0	0
	1205	c	T	1159	3	0	0	2.7333	0	0
	1206	c		1160	0	0	0	0	0	0
	1207	c		1161	2	0	0	1.8222	0	0
	1208	a	Q	1162	5	0	0	4.5555	0	0
	1209	g		1163	49	0	2	44.6439	0	1.1928
	1210	a		1164	2	0	0	1.8222	0	0
	1211	g	R	1165	41	0	0	37.3551	0	0
	1212	a		1166	1	0	0	0.9111	0	0
	1213	a		1167	1	0	0	0.9111	0	0
	1214	a	N	1168	0	0	0	0	0	0
	1215	c		1169	0	0	0	0	0	0
	1216	a		1170	0	0	0	0	0	0
	1217	c	T	1171	1	0	0	0.9111	0	0
	1218	c		1172	0	0	0	0	0	0
	1219	a		1173	0	0	0	0	0	0
	1220	a	N	1174	26	0	0	23.6886	0	0
	1221	t		1175	25	0	0	22.7775	0	0
	1222	a		1176	0	0	0	0	0	0
	1223	c	T	1177	0	0	0	0	0	0
	1224	c		1178	0	0	1	0	0	0.5964
	1225	a		1179	0	0	0	0	0	0
	1226	t	M	1180	64	0	0	58.3104	0	0
	1227	g		1181	3	0	0	2.7333	0	0
	1228	a		1182	0	0	0	0	0	0
	1229	a	K	1183	21	0	0	19.1331	0	0
	1230	a		1184	0	0	0	0	0	0
	1231	a		1185	0	0	0	0	0	0
	1232	a	N	1186	0	0	0	0	0	0
	1233	t		1187	0	0	0	0	0	0
	1234	t		1188	0	0	0	0	0	0
	1235	a	Y	1189	0	0	0	0	0	0
	1236	c		1190	1	0	0	0.9111	0	0
	1237	c		1191	0	0	0	0	0	0
	1238	t	L	1192	1	0	0	0.9111	0	0
	1239	t		1193	0	0	0	0	0	0
	1240	t		1194	0	0	0	0	0	0
	1241	t	L	1195	0	0	0	0	0	0
	1242	g		1196	0	0	0	0	0	0
	1243	c		1197	0	0	0	0	0	0
	1244	c	P	1198	1	0	0	0.9111	0	0
	1245	c		1199	0	0	0	0	0	0
	1246	g		1200	10	0	0	9.111	0	0
	1247	t	V	1201	50	0	0	45.555	0	0
	1248	a		1202	7	0	0	6.3777	0	0
	1249	g		1203	0	0	0	0	0	0
	1250	t	V	1204	2	0	0	1.8222	0	0
	1251	g		1205	2	0	0	1.8222	0	0
	1252	g		1206	0	0	0	0	0	0
	1253	c	A	1207	19	0	0	17.3109	0	0
	1254	c		1208	0	0	0	0	0	0
	1255	c		1209	0	0	0	0	0	0
	1256	a	Q	1210	4	0	0	3.6444	0	0
	1257	g		1211	18	0	0	16.3998	0	0
	1258	g		1212	36	0	0	32.7996	0	0
	1259	c	A	1213	2	0	0	1.8222	0	0
	1260	a		1214	0	0	0	0	0	0
	1261	t		1215	0	0	0	0	0	0
	1262	t	F	1216	0	0	0	0	0	0
	1263	t		1217	0	0	0	0	0	0
	1264	g		1218	0	0	0	0	0	0
	1265	c	A	1219	0	0	0	0	0	0
	1266	t		1220	0	0	0	0	0	0
	1267	a		1221	0	0	0	0	0	0
	1268	g	R	1222	4	0	0	3.6444	0	0
	1269	g		1223	25	0	0	22.7775	0	0
	1270	t		1224	0	0	0	0	0	0
	1271	g	W	1225	1	0	0	0.9111	0	0
	1272	g		1226	1	0	0	0.9111	0	0
	1273	g		1227	118	0	0	107.51	0	0
	1274	c	A	1228	42	0	0	38.2662	0	0
	1275	a		1229	0	0	0	0	0	0
	1276	a		1230	0	0	0	0	0	0
	1277	a	K	1231	2	0	0	1.8222	0	0
	1278	g		1232	3	0	0	2.7333	0	0
	1279	g		1233	1	0	0	0.9111	0	0
	1280	a	E	1234	0	0	0	0	0	0
	1281	a		1235	0	0	0	0	0	0
	1282	t		1236	2	0	0	1.8222	0	0
	1283	a	Y	1237	0	0	0	0	0	0
	1284	t		1238	0	0	0	0	0	0
	1285	a		1239	0	0	0	0	0	0
	1286	a	K	1240	0	0	0	0	0	0
	1287	g		1241	24	0	0	21.8664	0	0
	1288	g		1242	3	0	0	2.7333	0	0
	1289	a	E	1243	2	0	0	1.8222	0	0
	1290	a		1244	0	0	0	0	0	0
	1291	g		1245	0	0	0	0	0	0
	1292	a	D	1246	1	0	0	0.9111	0	0
	1293	t		1247	2	0	0	1.8222	0	0
	1294	c		1248	0	2	0	0	2.8346	0
	1295	a	Q	1249	0	0	0	0	0	0
	1296	a		1250	11	0	0	10.0221	0	0
	1297	g		1251	14	0	0	12.7554	0	0
	1298	a	E	1252	1	0	0	0.9111	0	0
	1299	a		1253	1	0	0	0.9111	0	0
	1300	g		1254	0	0	0	0	0	0
	1301	a	D	1255	0	0	0	0	0	0
	1302	t		1256	3	0	0	2.7333	0	0
	1303	g		1257	0	0	0	0	0	0
	1304	a	E	1258	0	0	0	0	0	0
	1305	a		1259	4	0	0	3.6444	0	0
	1306	a		1260	0	0	0	0	0	0
	1307	g	R	1261	1	0	0	0.9111	0	0
	1308	g		1262	0	0	0	0	0	0
	1309	c		1263	0	0	0	0	0	0
	1310	c	P	1264	0	0	0	0	0	0
	1311	a		1265	0	0	0	0	0	0
	1312	c		1266	8	0	0	7.2888	0	0
	1313	t	L	1267	0	0	0	0	0	0
	1314	a		1268	1	0	0	0.9111	0	0
	1315	g		1269	22	0	0	20.0442	0	0
	1316	g	G	1270	21	0	0	19.1331	0	0
	1317	a		1271	1	0	0	0.9111	0	0
	1318	c		1272	3	0	0	2.7333	0	0
	1319	t	L	1273	0	0	0	0	0	0
	1320	a		1274	0	0	0	0	0	0
	1321	c		1275	20	0	0	18.222	0	0
	1322	g	R	1276	0	0	0	0	0	0
	1323	a		1277	0	0	0	0	0	0
	1324	g		1278	9	0	0	8.1999	0	0
	1325	a	D	1279	0	0	0	0	0	0
	1326	t		1280	2	0	0	1.8222	0	0
	1327	a		1281	0	0	0	0	0	0
	1328	g	R	1282	0	0	0	0	0	0
	1329	a		1283	4	0	0	3.6444	0	0
	1330	c		1284	18	0	0	16.3998	0	0
	1331	a	Q	1285	0	0	0	0	0	0
	1332	g		1286	5	0	0	4.5555	0	0
	1333	t		1287	1	0	0	0.9111	0	0
	1334	t	L	1288	0	0	0	0	0	0
	1335	a		1289	0	0	0	0	0	0
	1336	g		1290	2	0	0	1.8222	0	0
	1337	t	V	1291	1	0	0	0.9111	0	0
	1338	c		1292	1	0	0	0.9111	0	0
	1339	a		1293	0	0	0	0	0	0
	1340	t	M	1294	19	0	0	17.3109	0	0
	1341	g		1295	1	0	0	0.9111	0	0
	1342	g		1296	8	0	0	7.2888	0	0
	1343	g	G	1297	39	0	1	35.5329	0	0.5964
	1344	g		1298	8	0	0	7.2888	0	0
	1345	t		1299	5	0	0	4.5555	0	0
	1346	g	C	1300	0	0	0	0	0	0
	1347	t		1301	1	0	0	0.9111	0	0
	1348	t		1302	2	0	0	1.8222	0	0
	1349	g	C	1303	0	0	0	0	0	0
	1350	t		1304	1	0	0	0.9111	0	0
	1351	t		1305	0	0	0	0	0	0
	1352	g	W	1306	0	0	0	0	0	0
	1353	g		1307	29	0	0	26.4219	0	0
	1354	g		1308	25	0	0	22.7775	0	0
	1355	c	A	1309	1	0	0	0.9111	0	0
	1356	t		1310	0	0	0	0	0	0
	1357	t		1311	0	0	0	0	0	0
	1358	t	F	1312	1	0	0	0.9111	0	0
	1359	t		1313	2	0	0	1.8222	0	0
	1360	a		1314	0	0	0	0	0	0
	1361	g	R	1315	0	0	0	0	0	0
	1362	a		1316	0	0	0	0	0	0
	1363	a		1317	4	0	0	3.6444	0	0
	1364	g	R	1318	4	0	0	3.6444	0	0
	1365	g		1319	6	0	0	5.4666	0	0
	1366	c		1320	7	0	0	6.3777	0	0
	1367	a	H	1321	0	0	0	0	0	0
	1368	c		1322	1	0	0	0.9111	0	0
	1369	a		1323	0	0	0	0	0	0
	1370	a	K	1324	8	0	0	7.2888	0	0
	1371	g		1325	14	0	0	12.7554	0	0
	1372	a		1326	0	0	0	0	0	0
	1373	t	I	1327	3	0	0	2.7333	0	0
	1374	a		1328	2	0	0	1.8222	0	0
	1375	a		1329	0	0	0	0	0	0
	1376	c	T	1330	13	0	0	11.8443	0	0
	1377	a		1331	0	0	0	0	0	0
	1378	t		1332	0	0	0	0	0	0
	1379	c	S	1333	0	0	0	0	0	0
	1380	t		1334	1	0	0	0.9111	0	0
	1381	a		1335	9	0	0	8.1999	0	0
	1382	t	I	1336	9	0	0	8.1999	0	0
	1383	t		1337	0	0	0	0	0	0
	1384	t		1338	0	0	0	0	0	0
	1385	a	Y	1339	4	0	0	3.6444	0	0
	1386	t		1340	5	0	0	4.5555	0	0
	1387	a		1341	0	0	0	0	0	0
	1388	a	K	1342	0	0	0	0	0	0
	1389	g		1343	2	0	0	1.8222	0	0
	1390	c		1344	0	0	0	0	0	0
	1391	g	R	1345	0	0	0	0	0	0
	1392	c		1346	1	0	0	0.9111	0	0
	1393	c		1347	0	0	0	0	0	0
	1394	c	P	1348	0	0	0	0	0	0
	1395	g		1349	43	0	0	39.1773	0	0
	1396	g		1350	45	0	0	40.9995	0	0
	1397	a	D	1351	11	0	0	10.0221	0	0
	1398	t		1352	0	0	0	0	0	0
	1399	a		1353	0	0	0	0	0	0
	1400	c	T	1354	0	0	0	0	0	0
	1401	c		1355	0	0	0	0	0	0
	1402	c		1356	0	0	0	0	0	0
	1403	a	Q	1357	0	0	0	0	0	0
	1404	a		1358	4	0	0	3.6444	0	0
	1405	a		1359	0	0	0	0	0	0
	1406	c	T	1360	7	0	0	6.3777	0	0
	1407	c		1361	1	0	0	0.9111	0	0
	1408	a		1362	0	0	0	0	0	0
	1409	t	I	1363	2	0	0	1.8222	0	0
	1410	c		1364	0	0	0	0	0	0
	1411	a		1365	0	0	0	0	0	0
	1412	t	I	1366	3	0	0	2.7333	0	0
	1413	c		1367	0	0	0	0	0	0
	1414	a		1368	0	0	0	0	0	0
	1415	a	K	1369	6	0	0	5.4666	0	0
	1416	a		1370	0	0	0	0	0	0
	1417	g		1371	5	0	0	4.5555	0	0
	1418	t	V	1372	1	0	0	0.9111	0	0
	1419	g		1373	3	0	0	2.7333	0	0
	1420	a		1374	0	0	0	0	0	0
	1421	a	N	1375	4	0	0	3.6444	0	0
	1422	c		1376	0	0	0	0	0	0
	1423	a		1377	0	0	0	0	0	0
	1424	g	S	1378	0	0	0	0	0	0
	1425	c		1379	0	0	0	0	0	0
	1426	g		1380	3	0	0	2.7333	0	0
	1427	a	D	1381	0	0	0	0	0	0
	1428	t		1382	15	0	0	13.6665	0	0
	1429	t		1383	0	0	0	0	0	0
	1430	t	F	1384	0	0	0	0	0	0
	1431	c		1385	0	0	0	0	0	0
	1432	c		1386	0	0	0	0	0	0
	1433	a	H	1387	0	0	0	0	0	0
	1434	c		1388	8	0	0	7.2888	0	0
	1435	t		1389	0	0	0	0	0	0
	1436	c	S	1390	0	0	0	0	0	0
	1437	a		1391	0	0	0	0	0	0
	1438	t		1392	5	0	0	4.5555	0	0
	1439	t	F	1393	0	0	0	0	0	0
	1440	c		1394	0	0	0	0	0	0
	1441	g		1395	0	0	0	0	0	0
	1442	t	V	1396	8	0	0	7.2888	0	0
	1443	g		1397	0	0	0	0	0	0
	1444	c		1398	0	0	0	0	0	0
	1445	t	L	1399	0	0	0	0	0	0
	1446	g		1400	0	0	0	0	0	0
	1447	c		1401	0	0	0	0	0	0
	1448	c	P	1402	2	0	0	1.8222	0	0
	1449	c		1403	0	0	0	0	0	0
	1450	a		1404	8	0	0	7.2888	0	0
	1451	g	R	1405	52	0	0	47.3772	0	0
	1452	g		1406	26	0	0	23.6886	0	0
	1453	a		1407	18	0	0	16.3998	0	0
	1454	t	I	1408	0	0	0	0	0	0
	1455	a		1409	0	0	0	0	0	0
	1456	g		1410	0	0	0	0	0	0
	1457	g	G	1411	3	0	0	2.7333	0	0
	1458	c		1412	2	1	0	1.8222	1.4173	0
	1459	a		1413	0	0	0	0	0	0
	1460	g	S	1414	0	0	0	0	0	0
	1461	t		1415	26	0	1	23.6886	0	0.5964
	1462	a		1416	0	0	0	0	0	0
	1463	a	N	1417	0	0	0	0	0	0
	1464	c		1418	4	0	0	3.6444	0	0
	1465	a		1419	0	0	0	0	0	0
	1466	c	T	1420	0	0	0	0	0	0
	1467	a		1421	1	0	0	0.9111	0	0
	1468	t		1422	1	0	0	0.9111	0	0
	1469	t	L	1423	0	0	0	0	0	0
	1470	g		1424	0	0	0	0	0	0
	1471	g		1425	1	0	0	0.9111	0	0
	1472	a	E	1426	33	0	0	30.0663	0	0
	1473	g		1427	1	0	0	0.9111	0	0
	1474	a		1428	1	0	0	0.9111	0	0
	1475	t	I	1429	1	0	0	0.9111	0	0
	1476	c		1430	0	0	0	0	0	0
	1477	g		1431	0	0	0	0	0	0
	1478	g	G	1432	1	0	0	0.9111	0	0
	1479	g		1433	12	3	2	10.9332	4.2519	1.1928
	1480	c		1434	2	0	0	1.8222	0	0
	1481	t	L	1435	0	0	0	0	0	0
	1482	g		1436	2	1	0	1.8222	1.4173	0
	1483	a		1437	0	0	0	0	0	0
	1484	g	R	1438	20	0	0	18.222	0	0
	1485	a		1439	0	0	0	0	0	0
	1486	a		1440	2	0	0	1.8222	0	0
	1487	c	T	1441	0	0	0	0	0	0
	1488	a		1442	0	0	0	0	0	0
	1489	a		1443	0	0	0	0	0	0
	1490	g	R	1444	0	0	0	0	0	0
	1491	a		1445	0	0	0	0	0	0
	1492	a		1446	2	0	0	1.8222	0	0
	1493	t	I	1447	0	0	0	0	0	0
	1494	c		1448	0	0	0	0	0	0
	1495	a		1449	0	0	0	0	0	0
	1496	g	R	1450	18	1	0	16.3998	1.4173	0
	1497	g		1451	8	0	0	7.2888	0	0
	1498	a		1452	5	0	0	4.5555	0	0
	1499	a	K	1453	2	0	0	1.8222	0	0
	1500	a		1454	0	0	0	0	0	0
	1501	a		1455	2	0	0	1.8222	0	0
	1502	t	M	1456	0	0	0	0	0	0
	1503	g		1457	0	0	0	0	0	0
	1504	t		1458	0	0	0	0	0	0
	1505	t	L	1459	1	0	0	0.9111	0	0
	1506	a		1460	0	0	0	0	0	0
	1507	g		1461	12	39	111	10.9332	55.2747	66.2004
	1508	a	E	1462	29	98	290	26.4219	138.895	172.956
	1509	g		1463	0	2	9	0	2.8346	5.3676
	1510	g		1464	5	17	66	4.5555	24.0941	39.3624
	1511	a	E	1465	0	4	14	0	5.6692	8.3496
	1512	g		1466	4	15	59	3.6444	21.2595	35.1876
	1513	c		1467	0	5	4	0	7.0865	2.3856
	1514	a	H	1468	0	0	4	0	0	2.3856
	1515	c		1469	1	3	6	0.9111	4.2519	3.5784
	1516	a		1470	0	0	0	0	0	0
	1517	a	K	1471	6	23	63	5.4666	32.5979	37.5732
	1518	g		1472	6	17	53	5.4666	24.0941	31.6092
	1519	g		1473	6	12	79	5.4666	17.0076	47.1156
	1520	a	E	1474	0	5	11	0	7.0865	6.5604
	1521	g		1475	6	16	49	5.4666	22.6768	29.2236
	1522	c		1476	0	3	3	0	4.2519	1.7892
	1523	c	P	1477	0	15	31	0	21.2595	18.4884
	1524	g		1478	0	0	1	0	0	0.5964
	1525	t		1479	2	17	69	1.8222	24.0941	41.1516
	1526	c	S	1480	1	8	38	0.9111	11.3384	22.6632
	1527	a		1481	0	0	0	0	0	0
	1528	c		1482	4	22	66	3.6444	31.1806	39.3624
	1529	c	P	1483	0	1	4	0	1.4173	2.3856
	1530	t		1484	0	7	20	0	9.9211	11.928
	1531	c		1485	4	62	151	3.6444	87.8726	90.0564
	1532	t	L	1486	0	9	10	0	12.7557	5.964
	1533	c		1487	16	45	127	14.5776	63.7785	75.7428
	1534	a		1488	0	1	5	0	1.4173	2.982
	1535	t	I	1489	3	13	47	2.7333	18.4249	28.0308
	1536	t		1490	0	1	1	0	1.4173	0.5964
	1537	a		1491	0	0	0	0	0	0
	1538	c	T	1492	0	3	6	0	4.2519	3.5784
	1539	c		1493	0	1	0	0	1.4173	0
	1540	g		1494	0	0	0	0	0	0
	1541	c	A	1495	25	0	0	22.7775	0	0
	1542	c		1496	16	0	0	14.5776	0	0
	1543	g		1497	1	0	0	0.9111	0	0
	1544	a	E	1498	65	0	0	59.2215	0	0
	1545	g		1499	12	0	0	10.9332	0	0
	1546	g		1500	0	0	0	0	0	0
	1547	a	D	1501	6	0	0	5.4666	0	0
	1548	c		1502	0	0	0	0	0	0
	1549	g		1503	0	0	0	0	0	0
	1550	t	V	1504	2	0	0	1.8222	0	0
	1551	a		1505	8	0	0	7.2888	0	0
	1552	c		1506	2	0	0	1.8222	0	0
	1553	a	Q	1507	0	0	0	0	0	0
	1554	a		1508	3	0	0	2.7333	0	0
	1555	g		1509	0	0	0	0	0	0
	1556	a	E	1510	5	0	0	4.5555	0	0
	1557	a		1511	3	0	0	2.7333	0	0
	1558	g		1512	2	0	0	1.8222	0	0
	1559	c	A	1513	0	0	0	0	0	0
	1560	t		1514	0	0	0	0	0	0
	1561	a		1515	2	0	0	1.8222	0	0
	1562	a	K	1516	0	0	0	0	0	0
	1563	g		1517	10	0	0	9.111	0	0
	1564	t		1518	0	0	0	0	0	0
	1565	g	C	1519	2	0	0	1.8222	0	0
	1566	c		1520	0	0	0	0	0	0
	1567	g		1521	1	0	0	0.9111	0	0
	1568	c	A	1522	1	0	0	0.9111	0	0
	1569	a		1523	10	0	0	9.111	0	0
	1570	g		1524	4	0	0	3.6444	0	0
	1571	c	A	1525	0	0	0	0	0	0
	1572	c		1526	5	0	0	4.5555	0	0
	1573	g		1527	0	0	0	0	0	0
	1574	a	D	1528	32	0	0	29.1552	0	0
	1575	t		1529	6	0	0	5.4666	0	0
	1576	g		1530	0	0	0	0	0	0
	1577	a	E	1531	0	0	0	0	0	0
	1578	g		1532	8	0	0	7.2888	0	0
	1579	g		1533	0	0	0	0	0	0
	1580	c	A	1534	8	0	0	7.2888	0	0
	1581	t		1535	0	0	0	0	0	0
	1582	a		1536	0	0	0	0	0	0
	1583	a	K	1537	10	0	0	9.111	0	0
	1584	g		1538	3	0	0	2.7333	0	0
	1585	g		1539	1	0	1	0.9111	0	0.5964
	1586	a	E	1540	9	0	0	8.1999	0	0
	1587	g		1541	1	0	0	0.9111	0	0
	1588	g		1542	9	0	0	8.1999	0	0
	1589	t	V	1543	6	0	0	5.4666	0	0
	1590	g		1544	0	0	0	0	0	0
	1591	c		1545	0	0	0	0	0	0
	1592	g	R	1546	2	0	0	1.8222	0	0
	1593	t		1547	10	0	0	9.111	0	0
	1594	g		1548	4	0	0	3.6444	0	0
	1595	a	E	1549	0	0	0	0	0	0
	1596	a		1550	4	0	0	3.6444	0	0
	1597	g		1551	1	0	0	0.9111	0	0
	1598	c	A	1552	0	0	0	0	0	0
	1599	c		1553	0	0	0	0	0	0
	1600	g		1554	0	0	0	0	0	0
	1601	a	E	1555	33	0	0	30.0663	0	0
	1602	g		1556	26	0	0	23.6886	0	0
	1603	g		1557	4	0	0	3.6444	0	0
	1604	a	E	1558	10	0	0	9.111	0	0
	1605	g		1559	0	0	0	0	0	0
	1606	t		1560	0	0	0	0	0	0
	1607	t	L	1561	0	0	0	0	0	0
	1608	g		1562	0	0	0	0	0	0
	1609	c		1563	0	0	0	0	0	0
	1610	g	R	1564	0	0	0	0	0	0
	1611	c		1565	2	0	0	1.8222	0	0
	1612	g		1566	1	0	0	0.9111	0	0
	1613	c	A	1567	5	0	0	4.5555	0	0
	1614	a		1568	4	0	0	3.6444	0	0
	1615	g		1569	14	0	0	12.7554	0	0
	1616	c	A	1570	3	0	0	2.7333	0	0
	1617	t		1571	0	0	0	0	0	0
	1618	c		1572	0	0	0	0	0	0
	1619	t	L	1573	4	0	0	3.6444	0	0
	1620	a		1574	3	0	0	2.7333	0	0
	1621	c		1575	1	0	0	0.9111	0	0
	1622	c	P	1576	1	3	5	0.9111	4.2519	2.982
	1623	a		1577	0	0	0	0	0	0
	1624	c		1578	26	56	101	23.6886	79.3688	60.2364
	1625	c	P	1579	0	18	15	0	25.5114	8.946
	1626	t		1580	0	2	4	0	2.8346	2.3856
	1627	t		1581	4	19	41	3.6444	26.9287	24.4524
	1628	t	L	1582	0	18	52	0	25.5114	31.0128
	1629	g		1583	0	0	1	0	0	0.5964
	1630	g		1584	4	4	3	3.6444	5.6692	1.7892
	1631	c	A	1585	5	50	138	4.5555	70.865	82.3032
	1632	a		1586	0	0	0	0	0	0
	1633	g		1587	7	65	127	6.3777	92.1245	75.7428
	1634	c	A	1588	23	373	1046	20.9553	528.653	623.834
	1635	t		1589	0	1	2	0	1.4173	1.1928
	1636	g		1590	0	1	0	0	1.4173	0
	1637	a	D	1591	2	26	58	1.8222	36.8498	34.5912
	1638	t		1592	11	90	249	10.0221	127.557	148.504
	1639	g		1593	0	0	0	0	0	0
	1640	t	V	1594	0	2	4	0	2.8346	2.3856
	1641	t		1595	1	2	4	0.9111	2.8346	2.3856
	1642	g		1596	0	0	0	0	0	0
	1643	a	E	1597	5	62	153	4.5555	87.8726	91.2492
	1644	g		1598	4	43	58	3.6444	60.9439	34.5912
	1645	g		1599	1	2	0	0.9111	2.8346	0
	1646	a	E	1600	3	23	66	2.7333	32.5979	39.3624
	1647	g		1601	6	42	75	5.4666	59.5266	44.73
	1648	c		1602	0	2	4	0	2.8346	2.3856
	1649	c	P	1603	0	11	16	0	15.5903	9.5424
	1650	c		1604	0	0	0	0	0	0
	1651	a		1605	5	8	21	4.5555	11.3384	12.5244
	1652	c	T	1606	15	111	197	13.6665	157.32	117.491
	1653	t		1607	0	1	0	0	1.4173	0
	1654	c		1608	4	20	30	3.6444	28.346	17.892
	1655	t	L	1609	1	6	22	0.9111	8.5038	13.1208
	1656	g		1610	6	17	30	5.4666	24.0941	17.892
	1657	g		1611	0	0	3	0	0	1.7892
	1658	a	E	1612	5	23	56	4.5555	32.5979	33.3984
	1659	a		1613	0	0	0	0	0	0
	1660	g		1614	1	1	0	0.9111	1.4173	0
	1661	c	A	1615	0	0	0	0	0	0
	1662	c		1616	0	0	0	0	0	0
	1663	g		1617	0	0	0	0	0	0
	1664	a	D	1618	8	0	0	7.2888	0	0
	1665	t		1619	10	2	0	9.111	2.8346	0
	1666	g		1620	0	0	0	0	0	0
	1667	t	V	1621	0	0	0	0	0	0
	1668	c		1622	2	0	1	1.8222	0	0.5964
	1669	g		1623	0	0	0	0	0	0
	1670	a	D	1624	7	0	0	6.3777	0	0
	1671	c		1625	6	0	0	5.4666	0	0
	1672	t		1626	0	0	0	0	0	0
	1673	t	L	1627	2	0	3	1.8222	0	1.7892
	1674	g		1628	0	0	0	0	0	0
	1675	a		1629	4	0	0	3.6444	0	0
	1676	t	M	1630	22	12	5	20.0442	17.0076	2.982
	1677	g		1631	0	0	0	0	0	0
	1678	t		1632	0	0	0	0	0	0
	1679	t	L	1633	2	5	1	1.8222	7.0865	0.5964
	1680	a		1634	0	0	0	0	0	0
	1681	c		1635	15	0	3	13.6665	0	1.7892
	1682	a	Q	1636	0	2	2	0	2.8346	1.1928
	1683	a		1637	0	0	0	0	0	0
	1684	g		1638	5	0	0	4.5555	0	0
	1685	a	E	1639	1	2	1	0.9111	2.8346	0.5964
	1686	g		1640	11	0	1	10.0221	0	0.5964
	1687	g		1641	1	0	0	0.9111	0	0
	1688	c	A	1642	0	9	19	0	12.7557	11.3316
	1689	t		1643	0	0	0	0	0	0
	1690	g		1644	0	0	0	0	0	0
	1691	g	G	1645	2	6	66	1.8222	8.5038	39.3624
	1692	g		1646	35	551	1994	31.8885	780.932	1189.22
	1693	g		1647	2	0	1	1.8222	0	0.5964
	1694	c	A	1648	0	1	8	0	1.4173	4.7712
	1695	c		1649	0	0	1	0	0	0.5964
nsP2 nsP2 nsP2 nsP2 nsP2 nsP2 nsP2 nsP2 nsP2 nsP2 nsP2 nsP2 nsP2 nsP2 nsP2 nsP2 nsP2 nsP2 nsP2 nsP2 nsP2 nsP2 nsP2 nsP2 nsP2 nsP2 nsP2 nsP2 nsP2 nsP2 nsP2 nsP2 nsP2 nsP2 nsP2 nsP2 nsP2 nsP2 nsP2 nsP2 nsP2 nsP2 nsP2 nsP2 nsP2 nsP2 nsP2 nsP2 nsP2	1696	g		1650	0	0	0	0	0	0
	1697	g	G	1651	13	163	626	11.8443	231.02	373.346
	1698	c		1652	12	77	291	10.9332	109.132	173.552
	1699	t		1653	0	0	0	0	0	0
	1700	c	S	1654	0	0	2	0	0	1.1928
	1701	a		1655	0	0	0	0	0	0
	1702	g		1656	3	20	72	2.7333	28.346	42.9408
	1703	t	V	1657	8	52	158	7.2888	73.6996	94.2312
	1704	g		1658	0	1	9	0	1.4173	5.3676
	1705	g		1659	0	0	0	0	0	0
	1706	a	E	1660	27	121	375	24.5997	171.493	223.65
	1707	g		1661	6	4	51	5.4666	5.6692	30.4164
	1708	a		1662	0	0	0	0	0	0
	1709	c	T	1663	0	2	18	0	2.8346	10.7352
	1710	a		1664	0	0	0	0	0	0
	1711	c		1665	1	2	17	0.9111	2.8346	10.1388
	1712	c	P	1666	0	0	0	0	0	0
	1713	t		1667	0	4	17	0	5.6692	10.1388
	1714	c		1668	4	15	66	3.6444	21.2595	39.3624
	1715	g	R	1669	0	2	0	0	2.8346	0
	1716	t		1670	15	83	229	13.6665	117.636	136.576
	1717	g		1671	12	40	114	10.9332	56.692	67.9896
	1718	g	G	1672	1	7	39	0.9111	9.9211	23.2596
	1719	c		1673	8	183	318	7.2888	259.366	189.655
	1720	t		1674	0	3	6	0	4.2519	3.5784
	1721	t	L	1675	0	4	15	0	5.6692	8.946
	1722	g		1676	0	0	5	0	0	2.982
	1723	a		1677	1	16	38	0.9111	22.6768	22.6632
	1724	t	I	1678	9	47	195	8.1999	66.6131	116.298
	1725	a		1679	0	0	0	0	0	0
	1726	a		1680	0	0	0	0	0	0
	1727	a	K	1681	15	69	153	13.6665	97.7937	91.2492
	1728	g		1682	1	4	9	0.9111	5.6692	5.3676
	1729	g		1683	0	0	0	0	0	0
	1730	t	V	1684	0	0	0	0	0	0
	1731	t		1685	0	2	0	0	2.8346	0
	1732	a		1686	0	0	0	0	0	0
	1733	c	T	1687	1	13	0	0.9111	18.4249	0
	1734	c		1688	1	16	5	0.9111	22.6768	2.982
	1735	a		1689	0	0	16	0	0	9.5424
	1736	g	S	1690	10	67	41	9.111	94.9591	24.4524
	1737	c		1691	29	185	168	26.4219	262.2	100.195
	1738	t		1692	2	5	8	1.8222	7.0865	4.7712
	1739	a	Y	1693	2	8	1	1.8222	11.3384	0.5964
	1740	c		1694	6	29	30	5.4666	41.1017	17.892
	1741	g		1695	0	0	0	0	0	0
	1742	c	A	1696	0	4	1	0	5.6692	0.5964
	1743	t		1697	2	15	25	1.8222	21.2595	14.91
	1744	g		1698	0	2	8	0	2.8346	4.7712
	1745	g	G	1699	18	112	108	16.3998	158.738	64.4112
	1746	c		1700	61	617	941	55.5771	874.474	561.212
	1747	g		1701	1	6	10	0.9111	8.5038	5.964
	1748	a	E	1702	3	9	7	2.7333	12.7557	4.1748
	1749	g		1703	16	62	104	14.5776	87.8726	62.0256
	1750	g		1704	2	5	2	1.8222	7.0865	1.1928
	1751	a	D	1705	12	7	1	10.9332	9.9211	0.5964
	1752	c		1706	1	4	8	0.9111	5.6692	4.7712
	1753	a		1707	0	0	0	0	0	0
	1754	a	K	1708	0	4	2	0	5.6692	1.1928
	1755	g		1709	3	22	57	2.7333	31.1806	33.9948
	1756	a		1710	0	1	1	0	1.4173	0.5964
	1757	t	I	1711	0	8	13	0	11.3384	7.7532
	1758	c		1712	0	0	0	0	0	0
	1759	g		1713	0	0	0	0	0	0
	1760	g	G	1714	4	23	0	3.6444	32.5979	0
	1761	c		1715	20	200	259	18.222	283.46	154.468
	1762	t		1716	2	2	0	1.8222	2.8346	0
	1763	c	S	1717	0	0	0	0	0	0
	1764	t		1718	4	0	0	3.6444	0	0
	1765	t		1719	0	0	0	0	0	0
	1766	a	Y	1720	0	0	0	0	0	0
	1767	c		1721	10	0	0	9.111	0	0
	1768	g		1722	0	0	0	0	0	0
	1769	c	A	1723	11	0	0	10.0221	0	0
	1770	t		1724	5	0	0	4.5555	0	0
	1771	g		1725	9	0	0	8.1999	0	0
	1772	t	V	1726	24	0	0	21.8664	0	0
	1773	g		1727	7	0	0	6.3777	0	0
	1774	c		1728	0	0	0	0	0	0
	1775	t	L	1729	4	0	0	3.6444	0	0
	1776	t		1730	0	0	0	0	0	0
	1777	t		1731	0	0	0	0	0	0
	1778	c	S	1732	3	0	0	2.7333	0	0
	1779	t		1733	0	0	0	0	0	0
	1780	c		1734	0	0	0	0	0	0
	1781	c	P	1735	0	0	0	0	0	0
	1782	g		1736	2	0	0	1.8222	0	0
	1783	c		1737	31	0	0	28.2441	0	0
	1784	a	Q	1738	5	0	0	4.5555	0	0
	1785	g		1739	10	0	0	9.111	0	0
	1786	g		1740	7	0	0	6.3777	0	0
	1787	c	A	1741	33	0	0	30.0663	0	0
	1788	t		1742	0	0	0	0	0	0
	1789	g		1743	4	0	0	3.6444	0	0
	1790	t	V	1744	0	0	0	0	0	0
	1791	a		1745	8	0	0	7.2888	0	0
	1792	c		1746	0	0	0	0	0	0
	1793	t	L	1747	1	0	0	0.9111	0	0
	1794	c		1748	1	0	0	0.9111	0	0
	1795	a		1749	1	0	0	0.9111	0	0
	1796	a	K	1750	19	0	0	17.3109	0	0
	1797	g		1751	2	0	0	1.8222	0	0
	1798	a		1752	0	0	0	0	0	0
	1799	g	S	1753	11	0	0	10.0221	0	0
	1800	t		1754	1	0	0	0.9111	0	0
	1801	g		1755	0	0	1	0	0	0.5964
	1802	a	E	1756	0	0	0	0	0	0
	1803	a		1757	4	0	0	3.6444	0	0
	1804	a		1758	0	0	0	0	0	0
	1805	a	K	1759	0	0	0	0	0	0
	1806	a		1760	0	0	0	0	0	0
	1807	t		1761	0	0	0	0	0	0
	1808	t	L	1762	0	0	0	0	0	0
	1809	a		1763	0	0	0	0	0	0
	1810	t		1764	0	0	0	0	0	0
	1811	c	S	1765	0	0	0	0	0	0
	1812	t		1766	0	0	0	0	0	0
	1813	t		1767	2	0	0	1.8222	0	0
	1814	g	C	1768	0	0	0	0	0	0
	1815	c		1769	4	0	0	3.6444	0	0
	1816	a		1770	1	0	0	0.9111	0	0
	1817	t	I	1771	0	0	0	0	0	0
	1818	c		1772	1	0	0	0.9111	0	0
	1819	c		1773	0	0	0	0	0	0
	1820	a	H	1774	1	0	0	0.9111	0	0
	1821	c		1775	18	0	0	16.3998	0	0
	1822	c		1776	0	0	0	0	0	0
	1823	c	P	1777	3	0	0	2.7333	0	0
	1824	t		1778	10	0	0	9.111	0	0
	1825	c		1779	5	0	0	4.5555	0	0
	1826	t	L	1780	0	0	0	0	0	0
	1827	c		1781	6	0	0	5.4666	0	0
	1828	g		1782	0	0	0	0	0	0
	1829	c	A	1783	6	0	0	5.4666	0	0
	1830	t		1784	1	0	0	0.9111	0	0
	1831	g		1785	2	0	0	1.8222	0	0
	1832	a	E	1786	3	0	0	2.7333	0	0
	1833	a		1787	14	0	0	12.7554	0	0
	1834	c		1788	0	0	0	0	0	0
	1835	a	Q	1789	0	0	0	0	0	0
	1836	a		1790	0	0	0	0	0	0
	1837	g		1791	4	0	0	3.6444	0	0
	1838	t	V	1792	2	0	0	1.8222	0	0
	1839	c		1793	1	0	0	0.9111	0	0
	1840	a		1794	0	0	0	0	0	0
	1841	t	I	1795	12	0	0	10.9332	0	0
	1842	a		1796	0	0	0	0	0	0
	1843	g		1797	10	0	0	9.111	0	0
	1844	t	V	1798	46	0	0	41.9106	0	0
	1845	g		1799	4	0	0	3.6444	0	0
	1846	a		1800	0	0	0	0	0	0
	1847	t	I	1801	19	1	0	17.3109	1.4173	0
	1848	a		1802	0	0	0	0	0	0
	1849	a		1803	1	0	0	0.9111	0	0
	1850	c	T	1804	5	0	0	4.5555	0	0
	1851	a		1805	0	0	0	0	0	0
	1852	c		1806	9	0	0	8.1999	0	0
	1853	a	H	1807	0	0	0	0	0	0
	1854	c		1808	14	0	0	12.7554	0	0
	1855	t		1809	0	0	0	0	0	0
	1856	c	S	1810	5	0	0	4.5555	0	0
	1857	t		1811	0	0	0	0	0	0
	1858	g		1812	13	0	3	11.8443	0	1.7892
	1859	g	G	1813	3	0	0	2.7333	0	0
	1860	c		1814	25	0	0	22.7775	0	0
	1861	c		1815	0	0	0	0	0	0
	1862	g	R	1816	1	0	0	0.9111	0	0
	1863	a		1817	9	0	0	8.1999	0	0
	1864	a		1818	2	0	0	1.8222	0	0
	1865	a	K	1819	0	0	0	0	0	0
	1866	a		1820	0	0	0	0	0	0
	1867	g		1821	0	0	0	0	0	0
	1868	g	G	1822	0	0	0	0	0	0
	1869	g		1823	4	0	0	3.6444	0	0
	1870	c		1824	2	0	0	1.8222	0	0
	1871	g	R	1825	0	0	0	0	0	0
	1872	t		1826	3	0	0	2.7333	0	0
	1873	t		1827	0	0	0	0	0	0
	1874	a	Y	1828	0	0	0	0	0	0
	1875	t		1829	0	0	0	0	0	0
	1876	g		1830	0	0	0	0	0	0
	1877	c	A	1831	0	0	0	0	0	0
	1878	c		1832	3	0	0	2.7333	0	0
	1879	g		1833	0	0	0	0	0	0
	1880	t	V	1834	121	3	2	110.243	4.2519	1.1928
	1881	g		1835	15	1	0	13.6665	1.4173	0
	1882	g		1836	0	0	0	0	0	0
	1883	a	E	1837	27	1	1	24.5997	1.4173	0.5964
	1884	a		1838	0	0	0	0	0	0
	1885	c		1839	1	0	0	0.9111	0	0
	1886	c	P	1840	0	0	0	0	0	0
	1887	a		1841	0	0	0	0	0	0
	1888	t		1842	6	0	0	5.4666	0	0
	1889	a	Y	1843	0	0	0	0	0	0
	1890	c		1844	2	0	0	1.8222	0	0
	1891	c		1845	4	1	0	3.6444	1.4173	0
	1892	a	H	1846	0	0	0	0	0	0
	1893	t		1847	22	0	0	20.0442	0	0
	1894	g		1848	3	0	0	2.7333	0	0
	1895	g	G	1849	1	0	0	0.9111	0	0
	1896	t		1850	37	0	0	33.7107	0	0
	1897	a		1851	0	0	0	0	0	0
	1898	a	K	1852	0	0	0	0	0	0
	1899	a		1853	8	0	0	7.2888	0	0
	1900	g		1854	0	0	0	0	0	0
	1901	t	V	1855	0	0	0	0	0	0
	1902	a		1856	0	0	0	0	0	0
	1903	g		1857	0	0	0	0	0	0
	1904	t	V	1858	14	0	0	12.7554	0	0
	1905	g		1859	0	0	0	0	0	0
	1906	g		1860	0	0	0	0	0	0
	1907	t	V	1861	2	0	0	1.8222	0	0
	1908	g		1862	0	0	0	0	0	0
	1909	c		1863	1	0	0	0.9111	0	0
	1910	c	P	1864	3	0	0	2.7333	0	0
	1911	a		1865	0	0	0	0	0	0
	1912	g		1866	38	0	0	34.6218	0	0
	1913	a	E	1867	6	0	0	5.4666	0	0
	1914	g		1868	11	0	0	10.0221	0	0
	1915	g		1869	23	0	0	20.9553	0	0
	1916	g	G	1870	9	0	0	8.1999	0	0
	1917	a		1871	3	0	0	2.7333	0	0
	1918	c		1872	9	0	0	8.1999	0	0
	1919	a	H	1873	0	0	0	0	0	0
	1920	t		1874	0	0	0	0	0	0
	1921	g		1875	0	0	0	0	0	0
	1922	c	A	1876	0	0	0	0	0	0
	1923	a		1877	3	0	0	2.7333	0	0
	1924	a		1878	3	0	0	2.7333	0	0
	1925	t	I	1879	0	0	0	0	0	0
	1926	a		1880	0	0	0	0	0	0
	1927	c		1881	0	0	0	0	0	0
	1928	c	P	1882	2	0	0	1.8222	0	0
	1929	c		1883	0	0	0	0	0	0
	1930	g		1884	2	0	0	1.8222	0	0
	1931	t	V	1885	21	0	0	19.1331	0	0
	1932	c		1886	8	0	0	7.2888	0	0
	1933	c		1887	1	0	0	0.9111	0	0
	1934	a	Q	1888	4	0	0	3.6444	0	0
	1935	g		1889	19	0	0	17.3109	0	0
	1936	g		1890	8	0	0	7.2888	0	0
	1937	a	D	1891	3	0	0	2.7333	0	0
	1938	c		1892	0	0	0	0	0	0
	1939	t		1893	0	0	0	0	0	0
	1940	t	F	1894	0	0	0	0	0	0
	1941	t		1895	0	0	0	0	0	0
	1942	c		1896	0	0	0	0	0	0
	1943	a	Q	1897	0	0	0	0	0	0
	1944	a		1898	1	0	0	0.9111	0	0
	1945	g		1899	2	0	0	1.8222	0	0
	1946	c	A	1900	3	0	0	2.7333	0	0
	1947	t		1901	1	0	0	0.9111	0	0
	1948	c		1902	1	0	0	0.9111	0	0
	1949	t	L	1903	0	0	0	0	0	0
	1950	g		1904	11	0	0	10.0221	0	0
	1951	a		1905	2	0	0	1.8222	0	0
	1952	g	S	1906	11	0	0	10.0221	0	0
	1953	t		1907	1	0	0	0.9111	0	0
	1954	g		1908	5	0	0	4.5555	0	0
	1955	a	E	1909	0	0	0	0	0	0
	1956	a		1910	11	0	0	10.0221	0	0
	1957	a		1911	0	0	0	0	0	0
	1958	g	S	1912	0	0	0	0	0	0
	1959	t		1913	0	0	0	0	0	0
	1960	g		1914	0	0	0	0	0	0
	1961	c	A	1915	0	0	0	0	0	0
	1962	c		1916	2	0	0	1.8222	0	0
	1963	a		1917	0	0	0	0	0	0
	1964	c	T	1918	25	0	0	22.7775	0	0
	1965	c		1919	2	0	0	1.8222	0	0
	1966	a		1920	1	0	0	0.9111	0	0
	1967	t	I	1921	36	0	0	32.7996	0	0
	1968	t		1922	1	0	0	0.9111	0	0
	1969	g		1923	0	0	0	0	0	0
	1970	t	V	1924	5	0	0	4.5555	0	0
	1971	g		1925	8	0	0	7.2888	0	0
	1972	t		1926	0	0	0	0	0	0
	1973	a	Y	1927	7	0	0	6.3777	0	0
	1974	c		1928	2	0	0	1.8222	0	0
	1975	a		1929	0	0	0	0	0	0
	1976	a	N	1930	8	0	0	7.2888	0	0
	1977	c		1931	1	0	0	0.9111	0	0
	1978	g		1932	0	0	0	0	0	0
	1979	a	E	1933	0	0	0	0	0	0
	1980	a		1934	39	0	0	35.5329	0	0
	1981	c		1935	0	0	0	0	0	0
	1982	g	R	1936	0	0	0	0	0	0
	1983	t		1937	3	0	0	2.7333	0	0
	1984	g		1938	1	0	0	0.9111	0	0
	1985	a	E	1939	0	0	0	0	0	0
	1986	g		1940	9	0	0	8.1999	0	0
	1987	t		1941	0	0	0	0	0	0
	1988	t	F	1942	0	0	0	0	0	0
	1989	c		1943	0	0	0	0	0	0
	1990	g		1944	2	0	0	1.8222	0	0
	1991	t	V	1945	13	0	0	11.8443	0	0
	1992	a		1946	2	0	0	1.8222	0	0
	1993	a		1947	0	0	0	0	0	0
	1994	a	N	1948	1	0	0	0.9111	0	0
	1995	c		1949	0	0	0	0	0	0
	1996	a		1950	0	0	0	0	0	0
	1997	g	R	1951	1	0	0	0.9111	0	0
	1998	g		1952	0	0	0	0	0	0
[truncated: 9,540 more rows]
